# Supplementary material for: Overexpression of Phosphoribosyl Pyrophosphate Synthase Enhances Resistance of Chlamydomonas to Ionizing Radiation
Source: Front Plant Sci. 2021 Aug 26;12:719846. doi: 10.3389/fpls.2021.719846 (PMC8427504; doi:10.3389/fpls.2021.719846)
Supplement: Supplementary file 1 [file Table_1.xlsx]

## Sheet: Sheet1
Supplemental Table 1. Annotated transcripts in CrPRPS-overexpressing lines
	Raw data						Normalization								Anntation_phytozome
Gene id	WT11_1	WT11_2	R11_4_1	R11_4_2	R11_9_1	R11_9_2	WT11_1	WT11_2	R11_4_1	R11_4_2	R11_9_1	R11_9_2	R11_4_vs_WT11	R11_9_vs_WT11	Description	Gene symbol	TAIR geneID	TAIR symbol	TAIR desc.	Pfam	Panther	KOG	KEGG ec	KEGG orthology	GO
Cre04.g216250.t1.2	460150	452208	605104	581246	522425	555421	472033	490096	603917	616442	547631	582832	0.343005	0.232613	Flagellar Associated Protein, found in the flagellar proteome [PMID: 15998802]	FAP276
Cre14.g634322.t1.1	223827	175503	86851	788130	346943	598733	229585	190280	86668	835506	363738	627951	1.13511	1.23996
Cre13.g567500.t1.1	211575	207337	277756	265962	240591	254395	217039	224737	277215	282077	252219	266963	0.340286	0.232923
Cre11.g467567.t1.1	209150	217556	223886	189267	165726	177895	214591	235980	223443	200735	173778	186653	-0.0870882	-0.322033	Post-translationally modifies proteins to tag them for proteasome-mediated degradation, internalization etc.; contains two ubiquitin domains in tandem (alternatively spliced form contains only one); post-translationally modifies proteins to tag them for p		AT4G05320.2	UBQ10	polyubiquitin 10	PF00240	PTHR10666	KOG0005		K08770	GO:0005515
Cre14.g633700.t1.2	198682	195203	261246	250939	226049	239774	203804	211555	260733	266129	236950	251605	0.343066	0.234161								KOG4032
Cre14.g634365.t1.1	175743	135735	63543	606453	264503	458305	180267	147168	63409	642868	277315	480683	1.10902	1.21098
Cre14.g634279.t1.1	170846	121972	71075	492453	244341	427665	175240	132239	70925	522055	256171	448531	0.947492	1.19652
Cre14.g630150.t1.1	169007	166142	221625	212761	191892	203490	173355	180050	221187	225629	201142	213520	0.338359	0.230614						PF02176	PTHR10131,PTHR10131:SF52
Cre14.g613652.t1.1	156011	154018	204314	195116	177816	187476	159996	166899	203904	206884	186372	196684	0.329567	0.228728
Cre12.g498600.t1.2	130951	129364	151787	139217	151983	146549	134320	140254	151469	147585	159342	153703	0.123205	0.189174	Flagellar Associated Protein, found in the flagellar proteome [PMID: 15998802]. Previously annotated as just EEF1		AT5G60390.1		GTP binding Elongation factor Tu family protein	PF00009,PF03144	PTHR23115:SF37,PTHR23115	KOG0458	3.6.5.3	K03231	GO:0003924,GO:0005525
Cre03.g211969.t1.1	130627	128498	171573	164440	148936	157487	133981	139254	171232	174377	156111	165241	0.339001	0.234011			AT2G20310.1	RIN13	RPM1 interacting protein 13
Cre13.g568550.t1.1	126873	124562	166471	159336	144577	152597	130130	134993	166138	168961	151542	160110	0.337928	0.233272			AT3G08730.1	ATPK1,ATPK6,ATS6K1,PK1,PK6,S6K1	protein-serine kinase 1	PF00069	PTHR24356	KOG0198			GO:0004672,GO:0005524,GO:0006468
Cre13.g590500.t1.1	125446	120498	134082	107077	178740	175595	128674	130643	133801	113514	187393	184163	-0.0683731	0.518861	Omega-6-FAD, chloroplast isoform [PMID: 9498569]. Also known as DES6	FAD6	AT4G30950.1	FAD6,FADC,SFD4	fatty acid desaturase 6	PF00487	PTHR19353		1.14.19.-	K10255	GO:0006629,GO:0016491,GO:0055114
Cre06.g292050.t1.2	119540	117765	156350	148919	136258	143229	122571	127574	156026	157862	142778	150231	0.327486	0.228182						PF05548
Cre06.g263450.t2.1	115603	113069	133443	122527	132398	125690	118580	122592	133162	129895	138813	131835	0.125318	0.166357			AT5G60390.1		GTP binding Elongation factor Tu family protein	PF00009,PF03144	PTHR23115:SF37,PTHR23115	KOG0459			GO:0003924,GO:0005525
Cre06.g263450.t1.2	115603	113069	133443	122527	132398	125690	118580	122592	133162	129895	138813	131835	0.125318	0.166357			AT5G60390.1		GTP binding Elongation factor Tu family protein	PF00009,PF03144	PTHR23115:SF37,PTHR23115	KOG0458	3.6.5.3	K03231	GO:0003924,GO:0005525
Cre07.g325709.t1.1	111879	77261	53008	70086	83959	69988	114687	83643	52860	74227	87934	73381	-0.64209	-0.298015
Cre07.g333000.t1.1	107364	105456	140221	134931	121666	128695	110126	114286	139942	143087	127527	135034	0.334805	0.226505	Cysteine endopeptidases (EC 3.4.22), C1A family (papain-type); most similar to counting factor associated peptidase of Dictyostelium discoideum and to insect proteinases possibly involved in defense mechanisms (PMID: 10050046); contains N-terminal catheps		AT4G36880.1	CP1	cysteine proteinase1	PF00112,PF08246	PTHR12411:SF141,PTHR12411	KOG1543			GO:0006508,GO:0008234
Cre07.g333000.t2.1	107341	105426	140196	134966	121688	128692	110102	114253	139918	143124	127549	135031	0.335231	0.226975	Cysteine endopeptidases (EC 3.4.22), C1A family (papain-type); most similar to counting factor associated peptidase of Dictyostelium discoideum and to insect proteinases possibly involved in defense mechanisms (PMID: 10050046); contains N-terminal catheps		AT4G36880.1	CP1	cysteine proteinase1	PF00112,PF08246	PTHR12411:SF141,PTHR12411	KOG1543			GO:0006508,GO:0008234
Cre17.g743847.t1.1	106332	104626	139554	133817	120697	127954	109061	113372	139275	141895	126502	134247	0.338072	0.229298			AT1G67530.1		ARM repeat superfamily protein	PF00076,PF04564	PTHR22849	KOG0131			GO:0003676,GO:0000151,GO:0004842,GO:0016567
Cre12.g537800.t1.2	105113	119915	193431	154607	145697	152346	107818	130010	193025	163901	152751	159782	0.585709	0.394092	Cytosolic 80S ribosomal protein L7; Cytosolic 60S large ribosomal subunit protein L7	RPL7	AT2G01250.1		Ribosomal protein L30/L7 family protein	PF00327,PF08079	PTHR11524	KOG3184		K02937	GO:0003735,GO:0005840,GO:0006412
Cre09.g392252.t1.1	104535	102736	136505	129282	118655	124219	107198	111322	136228	137062	124356	130310	0.322664	0.220834			AT3G42860.1		zinc knuckle (CCHC-type) family protein	PF06839,PF00098					GO:0008270,GO:0003676
Cre05.g235650.t1.1	104519	102696	136945	129575	118954	124184	107178	111273	136667	137370	124667	130266	0.327056	0.222804
Cre09.g402515.t1.1	101141	99553	132803	127366	114903	121836	103734	107870	132536	135054	120427	127824	0.338657	0.230437	Contains PTS1 canonical sequence		AT2G42490.1		Copper amine oxidase family protein	PF01179,PF02728,PF02727	PTHR10638,PTHR10638:SF12	KOG1186	1.4.3.21	K00276	GO:0005507,GO:0008131,GO:0009308,GO:0048038,GO:0055114
Cre16.g647800.t1.1	98393	96124	126967	122176	111020	117103	100907	104151	126712	129543	116355	122856	0.321547	0.222251			AT3G17250.1		Protein phosphatase 2C family protein	PF00481	PTHR13832	KOG0698			GO:0003824
Cre01.g044800.t1.2	94761	91689	80351	74737	78277	74816	97200	99408	80182	79229	82067	78466	-0.302573	-0.292455	Pyruvate-formate lyase; may contain organelle targeting peptide; corresponds to GI:585666 (a C-terminal fragment), induced under phosphate deprivation; also known as formate acetyltransferase. Genbank AJ620191, GI:92084841; PMID: 16452484. Characterized	PFL1				PF01228,PF02901					GO:0003824,GO:0008152,GO:0005737,GO:0006006,GO:0008861
Cre05.g238374.t1.1	94744	92790	123804	118576	107297	113636	97170	100545	123557	125731	112459	119218	0.334385	0.228684			AT5G60250.1		zinc finger (C3HC4-type RING finger) family protein	PF00097,PF01485	PTHR11685				GO:0008270
Cre09.g402219.t2.1	94631	124445	148704	111887	94879	121665	97065	134923	148392	118613	99473	127604	0.202816	-0.0308697	Regulated by CCM1 [PMID: 15235119]. Acclimation to changing CO2 concentrations and light intensities was studied by Yamano et al. 2008 [PMID: 18322145].
Cre09.g402219.t1.1	93924	123456	147710	111089	94332	120887	96342	133852	147400	117768	98900	126789	0.204058	-0.0285113	Regulated by CCM1 [PMID: 15235119]. Acclimation to changing CO2 concentrations and light intensities was studied by Yamano et al. 2008 [PMID: 18322145].
Cre08.g384600.t1.2	93915	92253	122869	116866	106861	112618	96307	99958	122618	123898	111993	118138	0.32888	0.229657			AT4G10030.1		alpha/beta-Hydrolases superfamily protein	PF00561	PTHR10992,PTHR10992:SF81	KOG2382
Cre06.g272800.t1.2	92928	106006	173403	143440	107499	132267	95319	114930	173039	152062	112703	138719	0.628796	0.258017	Cytosolic 80S ribosomal protein S8; Cytosolic 40S small ribosomal subunit protein S8	RPS8	AT5G59240.1		Ribosomal protein S8e family protein	PF01201	PTHR10394	KOG3283		K02995
Cre01.g046052.t1.1	92846	91088	121171	114530	105885	109819	95200	98687	120925	121419	110971	115207	0.321837	0.222235						PF00069	PTHR24347,PTHR24347:SF65				GO:0004672,GO:0005524,GO:0006468
Cre17.g698800.t1.2	92260	91024	120891	115010	105062	110518	94601	98599	120640	121915	110088	115911	0.328215	0.226221			AT1G79810.1	ATPEX2,PEX2,TED3	Pex2/Pex12 N-terminal domain-containing protein / zinc finger (C3HC4-type RING finger) family protein	PF00097,PF04757	PTHR12590,PTHR12590:SF3	KOG2879		K06664	GO:0005778,GO:0007031
Cre13.g591300.t1.1	92107	89901	118244	113084	104204	108862	94442	97400	118002	119879	109196	114185	0.310319	0.219593
Cre12.g517300.t1.1	88316	86512	115824	110446	100732	105872	90587	93769	115596	117127	105591	111095	0.336122	0.233118			AT1G71360.1		Galactose-binding protein	PF07738	PTHR12953
Cre04.g228350.t1.1	87686	86002	114124	107415	100416	103530	89892	93157	113885	113848	105214	108574	0.315117	0.223954			AT3G06850.1	BCE2,DIN3,LTA1	2-oxoacid dehydrogenases acyltransferase family protein	PF00198,PF00364,PF02817	PTHR23151,PTHR23151:SF11	KOG0559	2.3.1.168	K09699	GO:0008152,GO:0008415,GO:0043754,GO:0046949,GO:0048037
Cre02.g097550.t1.2	87078	86153	113923	108525	99059	104444	89272	93307	113681	115021	103781	109527	0.324946	0.224411			AT2G25830.1		YebC-related	PF01709	PTHR12532	KOG2972
Cre16.g668700.t1.2	86652	84964	113580	108813	98216	103889	88883	92080	113356	115396	102954	109012	0.338081	0.228135
Cre12.g506550.t1.1	86007	84634	112787	108027	97710	103437	88210	91705	112559	114543	102407	108516	0.336027	0.229398
Cre42.g760347.t1.1	85989	84513	112469	106798	97848	102488	88196	91597	112248	113250	102570	107539	0.326768	0.224801							PTHR10338,PTHR10338:SF8
Cre11.g467716.t1.1	85937	85080	112617	106414	98013	102678	88087	92132	112370	112761	102668	107652	0.32102	0.222842
Cre09.g403108.t1.1	85617	84186	111724	107286	97106	102769	87801	91206	111496	113748	101763	107808	0.331468	0.227422			AT1G77550.1		tubulin-tyrosine ligases;tubulin-tyrosine ligases	PF03133	PTHR12241,PTHR12241:SF25	KOG2156			GO:0004835,GO:0006464
Cre06.g289800.t1.2	84962	83440	111451	106437	96814	102107	87142	90430	111230	112870	101477	107131	0.335737	0.232392							PTHR10891:SF224,PTHR10891
Cre06.g283900.t1.2	83696	82463	109022	103500	95205	99892	85809	89331	108793	109709	99754	104767	0.319139	0.223738			AT1G32120.1			PF04819	PTHR16007,PTHR16007:SF5
Cre13.g590150.t1.1	83134	81110	107200	102635	93847	98586	85264	87897	106985	108829	98363	103435	0.317673	0.220795
Cre07.g325720.t1.1	81502	79923	106653	102024	92488	97836	83595	86614	106441	108185	96942	102651	0.334516	0.229755						PF00211	PTHR11920				GO:0009190,GO:0016849,GO:0035556
Cre14.g609551.t1.1	81114	79918	105622	100552	91781	96303	83176	86585	105406	106597	96182	101013	0.320582	0.216124
Cre14.g623403.t1.2	79158	77926	102919	98379	89900	94557	81175	84434	102710	104303	94218	99193	0.32194	0.22389
Cre14.g611750.t1.1	79036	75993	96708	93196	87055	90126	81017	82302	96500	98763	91203	94502	0.257731	0.185327			AT5G16750.1	TOZ	Transducin family protein / WD-40 repeat family protein	PF00400	PTHR22847,PTHR22847:SF145	KOG0319
Cre03.g201000.t1.1	78136	76978	102528	98151	88883	94052	80135	83409	102320	104069	93154	98671	0.335683	0.2301			AT5G61450.1		P-loop containing nucleoside triphosphate hydrolases superfamily protein
Cre08.g374100.t2.1	77936	59609	29471	251888	115203	200652	79911	64599	29405	266947	120741	210348	1.03614	1.19605
Cre08.g374100.t1.1	77936	59610	29470	251889	115202	200652	79911	64599	29404	266947	120741	210347	1.03613	1.19604
Cre04.g214000.t1.1	77585	76217	101315	96852	88308	93027	79560	82584	101108	102687	92545	97589	0.32984	0.229733			AT5G10020.2		Leucine-rich receptor-like protein kinase family protein	PF00530	PTHR19331:SF421,PTHR19331	KOG4462			GO:0005044,GO:0016020
Cre16.g655450.t1.1	76924	75827	100847	96553	87448	92532	78886	82152	100641	102368	91641	97068	0.334145	0.228763			AT2G29940.1	ATPDR3,PDR3	pleiotropic drug resistance 3	PF01061,PF00005	PTHR19241,PTHR19241:SF10	KOG0065			GO:0016020,GO:0005524,GO:0016887
Cre16.g655450.t2.1	76923	75829	100850	96552	87453	92526	78885	82154	100643	102368	91646	97062	0.334148	0.228745			AT2G29940.1	ATPDR3,PDR3	pleiotropic drug resistance 3	PF01061,PF00005	PTHR19241,PTHR19241:SF10	KOG0065			GO:0016020,GO:0005524,GO:0016887
Cre13.g589450.t1.2	74754	73019	97437	92070	84927	88351	76676	79147	97247	97632	89033	92712	0.322675	0.222006						PF00092,PF08487	PTHR10338,PTHR10338:SF8				GO:0005515
Cre17.g700750.t1.2	73149	75460	88557	77160	86312	88489	75031	81815	88371	81799	90492	92808	0.117632	0.22486						PF01184				K07034	GO:0016020
Cre04.g228700.t1.1	72873	71836	95473	90160	83023	86839	74718	77824	95274	95569	86996	91080	0.323187	0.223291
Cre17.g746347.t2.1	72744	71872	95062	90801	82954	87329	74580	77844	94859	96240	86910	91580	0.326238	0.22776	Uracil DNA-glycosylase. Prevents mutagenesis by eliminating uracil from DNA by cleaving the N-glycosylic bond and triggering base-excision repair. Uracil bases occur from cytosine deamination or misincorporation of dUMP residues.		AT3G18630.1	ATUNG,UNG	uracil dna glycosylase	PF03167	PTHR11264	KOG2994	3.2.2.-	K03648	GO:0004844,GO:0006284
Cre17.g746347.t1.1	72743	71878	95059	90801	82959	87330	74579	77850	94857	96241	86915	91581	0.326173	0.22775	Uracil DNA-glycosylase. Prevents mutagenesis by eliminating uracil from DNA by cleaving the N-glycosylic bond and triggering base-excision repair. Uracil bases occur from cytosine deamination or misincorporation of dUMP residues.		AT3G18630.1	ATUNG,UNG	uracil dna glycosylase	PF03167	PTHR11264	KOG2994	3.2.2.-	K03648	GO:0004844,GO:0006284
Cre08.g379400.t1.1	72595	71162	93287	89566	81524	85779	74443	77098	93096	94955	85432	89981	0.311415	0.211044
Cre09.g412350.t2.1	72519	70188	95397	89150	83223	85455	74391	76098	95221	94546	87262	89685	0.334568	0.233661			AT3G14160.1		2-oxoglutarate-dependent dioxygenase family protein		PTHR16557
Cre09.g412350.t1.2	72482	70196	95439	89203	83227	85549	74355	76107	95262	94603	87265	89786	0.335578	0.234771			AT3G14160.1		2-oxoglutarate-dependent dioxygenase family protein		PTHR16557
Cre04.g212250.t1.1	72305	71321	94783	90760	82140	87011	74146	77265	94588	96222	86076	91272	0.333672	0.228113						PF01733					GO:0005337,GO:0006810,GO:0016020
Cre16.g686100.t1.1	71192	69859	92479	88512	80669	84927	73001	75681	92289	93833	84533	89082	0.324022	0.223667			AT1G76580.1		Squamosa promoter-binding protein-like (SBP domain) transcription factor family protein	PF03110					GO:0003677,GO:0005634
Cre10.g417700.t1.2	71038	73591	122068	94229	91123	92068	72865	79786	121812	99892	95535	96561	0.538398	0.331591	Cytosolic 80S ribosomal protein L3; Cytosolic 60S large ribosomal subunit protein L3	RPL3	AT1G43170.1	ARP1,emb2207,RP1,RPL3A	ribosomal protein 1	PF00297	PTHR11363	KOG0746		K02925	GO:0003735,GO:0005622,GO:0005840,GO:0006412
Cre13.g568650.t1.2	69728	75307	124865	92615	87525	86795	71522	81647	124603	98184	91763	91030	0.540545	0.255092	Cytosolic 80S ribosomal protein S3a; Cytosolic 40S small ribosomal subunit protein S3a	RPS3A	AT4G34670.1		Ribosomal protein S3Ae	PF01015	PTHR11830	KOG1628		K02984	GO:0003735,GO:0005622,GO:0005840,GO:0006412
Cre11.g467761.t1.1	69639	68913	90486	85891	79342	82951	71373	74614	90286	91009	83104	86965	0.312494	0.220284
Cre06.g271000.t1.2	68748	67632	89424	85416	77631	82051	70498	73268	89240	90553	81350	86066	0.32261	0.219712
Cre03.g152950.t1.1	68590	67533	89900	85372	77487	81897	70345	73177	89719	90519	81211	85919	0.328637	0.219704			AT2G30320.1		Pseudouridine synthase family protein	PF01416	PTHR11142	KOG2554			GO:0001522,GO:0003723,GO:0009451,GO:0009982
Cre09.g397586.t1.1	68514	67439	89387	85585	77737	82169	70261	73069	89205	90738	81466	86195	0.328201	0.226204
Cre04.g217000.t1.1	68280	66194	84600	81134	76055	78656	69952	71648	84408	85936	79639	82436	0.266643	0.194839
Cre20.g751747.t1.1	67834	66113	86988	83115	76385	79999	69569	71646	86812	88125	80058	83928	0.308943	0.215682
Cre17.g698600.t1.1	67829	66912	88889	85085	77079	81601	69556	72490	88707	90206	80772	85598	0.332893	0.228032	Related to triacylglycerol lipase precursor (Gastric lipase) (GL)(Pregastric esterase) (PGE) and lipase 3 precursor. Previously annotated as LIPG3		AT2G15230.1	ATLIP1,LIP1	lipase 1	PF00561,PF04083	PTHR11005	KOG2624			GO:0006629
Cre17.g719771.t1.1	67285	70958	74648	75822	60985	63718	68995	76898	74491	80369	63900	66824	0.0860549	-0.158391			AT2G46915.1		Protein of unknown function (DUF3754)	PF12576
Cre09.g397438.t1.1	67263	66066	88171	84069	76398	80705	68986	71594	87995	89146	80076	84675	0.333503	0.228893
Cre06.g282800.t1.2	66918	65263	63299	51355	64769	64615	68639	70758	63166	54442	67904	67769	-0.245204	-0.0390635	Isocitrate lyase (EC 4.1.3.1); isocitrase; 98% identical to cDNA (AAB61446) [PMID: 9049260]; PMID: 19847013; Listed by Rolland et al. 2008 [PMID: 19451016] in a table of putative redox-regulated proteins identified by proteomic methods	ICL1	AT3G21720.1	ICL	isocitrate lyase	PF00463	PTHR21631:SF3,PTHR21631				GO:0003824,GO:0008152,GO:0004451,GO:0019752
Cre01.g001600.t1.2	66596	65851	86012	82693	74105	78145	68315	71380	85845	87700	77688	82000	0.313031	0.192975			AT5G19330.1	ARIA	ARM repeat protein interacting with ABF2	PF00651	PTHR26379,PTHR26379:SF178				GO:0005515
Cre09.g413200.t2.1	66607	65248	86979	83142	75659	79757	68315	70710	86806	88161	79305	83680	0.33174	0.229394	Serine/Threonine protein kinase. Previously annotated as STPK22		AT1G03740.1		Protein kinase superfamily protein	PF00069	PTHR24055:SF171,PTHR24055	KOG0593			GO:0004672,GO:0005524,GO:0006468
Cre09.g413200.t1.1	66598	65264	86974	83151	75667	79752	68307	70726	86800	88173	79312	83675	0.331708	0.229336	Serine/Threonine protein kinase. Previously annotated as STPK22		AT1G03740.1		Protein kinase superfamily protein	PF00069	PTHR24055:SF171,PTHR24055	KOG0593			GO:0004672,GO:0005524,GO:0006468
Cre06.g255200.t1.1	66465	65454	86980	83155	75404	79675	68159	70912	86802	88158	79021	83578	0.331209	0.225489
Cre17.g740323.t1.1	66290	64492	86185	80428	75800	77136	67982	69891	86015	85276	79462	80938	0.31311	0.21833
Cre13.g579650.t1.1	65763	64288	85403	81468	74811	78773	67442	69660	85231	86380	78407	82641	0.323881	0.232237			AT1G04700.1		PB1 domain-containing protein tyrosine kinase	PF00069	PTHR23257:SF345,PTHR23257				GO:0004672,GO:0005524,GO:0006468
Cre11.g482250.t1.1	65715	64861	86106	82419	74679	79076	67387	70267	85929	87377	78257	82948	0.332279	0.227848
Cre13.g566400.t1.2	65584	64304	85146	81444	74385	78202	67250	69665	84971	86341	77949	82031	0.323347	0.224607		OPR55
Cre06.g278150.t1.1	65266	64349	85603	81762	74258	78493	66928	69715	85427	86683	77818	82337	0.332923	0.229058
Cre13.g572050.t1.1	64937	63835	84746	81001	73819	77773	66593	69164	84574	85878	77362	81586	0.328341	0.227523	Putative SMG1 homolog, a nonsense-mediated decay (NMD) pathway protein; phosphatidylinositol 3-kinase-related protein kinase. Best homologous candidate for SMG1 gene involved in nonsense mediated RNA decay; contains a Phosphatidylinositol 3-kinase and a		AT1G50030.1	TOR	target of rapamycin	PF02260,PF00454	PTHR11139,PTHR11139:SF23			K08873	GO:0005515,GO:0016773
Cre16.g685500.t1.2	64444	63168	84379	79375	73942	76939	66084	68460	84211	84153	77501	80714	0.32351	0.23382			AT1G74150.1		Galactose oxidase/kelch repeat superfamily protein	PF07646	PTHR23244,PTHR23244:SF103			K10317	GO:0005515
Cre16.g685500.t2.1	64422	63159	84396	79336	73982	76830	66060	68447	84228	84114	77544	80603	0.323705	0.233573			AT1G74150.1		Galactose oxidase/kelch repeat superfamily protein	PF07646	PTHR23244,PTHR23244:SF103			K10317	GO:0005515
Cre17.g717850.t1.1	64147	63763	84097	78321	71646	74938	65764	69077	83919	83009	75072	78586	0.307964	0.188463	Pherophorin-C8 (PHC8) [PMID: 16367971]; very similar to extracellular matrix protein (cell wall protein) pherophorin-C6 [Genbank entry DQ196112], which belongs to the large pherophorin-family, a family of glycoproteins with a central hydroxyproline-rich (					PF12499
Cre06.g263800.t1.1	63837	62847	83760	79990	72655	76830	65469	68097	83591	84813	76148	80602	0.334387	0.23092			AT4G15570.1	MAA3	P-loop containing nucleoside triphosphate hydrolases superfamily protein		PTHR10887:SF27,PTHR10887	KOG1801
Cre11.g479950.t1.2	61185	60023	80084	76300	69640	73175	62756	65052	79926	80911	72999	76782	0.331632	0.228888	Triose phosphate transporter. Conserved protein related to chloroplast P translocator	CGL7	AT1G21070.1		Nucleotide-sugar transporter family protein	PF03151	PTHR11132	KOG1441
Cre04.g222700.t1.2	60998	56245	37821	38396	52156	44583	62567	60980	37741	40704	54682	46759	-0.655295	-0.284416			AT3G54540.1	ATGCN4,GCN4	general control non-repressible 4	PF00385,PF00005	PTHR19211,PTHR19211:SF5	KOG0062		K03235	GO:0005524,GO:0016887
Cre13.g591100.t1.1	60858	59740	79525	75780	69122	72850	62413	64738	79366	80350	72450	76431	0.328969	0.227613	Protein of unknown function with mechanosensitive ion channel (MSC) like domain. Previously annotated as MSCL3		AT1G53470.1	MSL4	mechanosensitive channel of small conductance-like 4	PF00924		KOG4462			GO:0016020,GO:0055085
Cre15.g640426.t1.1	59763	58984	78273	74939	67961	71897	61281	63895	78111	79442	71214	75410	0.331877	0.228158
Cre17.g702950.t1.2	59405	63086	66148	60414	61097	62719	60930	68394	66009	64043	64051	65777	0.00809355	0.00561362						PF01184				K07034	GO:0016020
Cre12.g494050.t1.2	59399	74865	119641	88084	70972	88676	60927	81166	119390	93379	74407	93002	0.582449	0.236542	Cytosolic 80S ribosomal protein L9; Cytosolic 60S large ribosomal subunit protein L9	RPL9	AT4G10450.1		Ribosomal protein L6 family	PF00347	PTHR11655:SF2,PTHR11655	KOG3255		K02940	GO:0003735,GO:0005840,GO:0006412,GO:0019843
Cre02.g101350.t1.2	58591	67957	82351	66818	67943	71495	60098	73679	82178	70835	71234	74983	0.193823	0.128279	Cytosolic 80S ribosomal protein L10a; Cytosolic 60S large ribosomal subunit protein L10a	RPL10A	AT5G22440.1		Ribosomal protein L1p/L10e family	PF00687	PTHR23105:SF4,PTHR23105	KOG1570		K02865	GO:0003723,GO:0003735,GO:0006412,GO:0015934
Cre05.g247000.t1.2	57833	56892	75484	72117	65665	69344	59300	61630	75328	76450	68807	72734	0.327788	0.22705			AT5G12400.1		DNA binding;zinc ion binding;DNA binding	PF00628,PF00439,PF02791	PTHR22880:SF31,PTHR22880				GO:0005515
Cre04.g228850.t1.1	57845	57215	75280	71481	65926	69128	59285	61947	75112	75735	69050	72469	0.315324	0.223233			AT1G53570.1	MAP3KA,MAPKKK3	mitogen-activated protein kinase kinase kinase 3	PF00069	PTHR24349:SF117,PTHR24349	KOG0580			GO:0004672,GO:0005524,GO:0006468
Cre03.g202337.t1.1	57545	56613	75293	71222	65892	68820	58997	61334	75135	75496	69046	72183	0.324006	0.231027	Identified by comparative genomics as being present only in organisms having motile (MOT) cilia
Cre06.g290950.t1.2	57289	67010	109146	78636	73351	82316	58762	72651	108916	83363	76902	86333	0.549088	0.31284	Cytosolic 80S ribosomal protein S5; Cytosolic 40S small ribosomal subunit protein S5		AT2G37270.1	ATRPS5B,RPS5B	ribosomal protein 5B	PF00177	PTHR11205,PTHR11205:SF1	KOG3291		K02989	GO:0003735,GO:0005622,GO:0005840,GO:0006412,GO:0015935
Cre16.g695650.t1.1	56475	55262	73420	70036	63924	67271	57915	59877	73270	74252	66993	70571	0.324702	0.223865
Cre08.g372350.t1.1	56091	55256	73549	69969	63840	67181	57519	59869	73399	74180	66904	70474	0.330209	0.226868	Flagellar Associated Protein, found in the flagellar proteome [PMID: 15998802]	FAP188
Cre16.g666301.t1.2	55910	76451	136158	112292	81106	114300	57347	82887	135871	119043	85033	119879	0.862175	0.547164	Cytosolic 80S ribosomal protein S30; Cytosolic 40S small ribosomal subunit protein S30	RPS30	AT4G29390.1		Ribosomal protein S30 family protein	PF04758	PTHR12650,PTHR12650:SF13	KOG0009			GO:0003735,GO:0005622,GO:0005840,GO:0006412
Cre12.g535851.t1.1	55756	50162	78337	65339	69726	64913	57189	54384	78172	69265	73100	68081	0.402118	0.339565		RPL8	AT2G18020.1	EMB2296	Ribosomal protein L2 family	PF00181,PF03947	PTHR13691:SF4,PTHR13691	KOG2309		K02938	GO:0003735,GO:0005622,GO:0005840,GO:0006412
Cre14.g621172.t1.2	55619	54657	72505	68989	63344	66345	57040	59234	72359	73148	66395	69606	0.323566	0.226097			AT5G11510.1	AtMYB3R4,MYB3R-4	myb domain protein 3r-4	PF00249
Cre09.g412787.t1.1	55444	54387	72611	69134	62963	66401	56864	58940	72467	73310	66000	69668	0.332077	0.228398						PF01753					GO:0008270
Cre12.g504200.t1.2	55362	70735	100138	85278	76904	91348	56786	76690	99928	90405	80627	95806	0.511946	0.402535	Cytosolic 80S ribosomal protein S23; Cytosolic 40S small ribosomal subunit protein S23	RPS23	AT5G02960.1		Ribosomal protein S12/S23 family protein	PF00164	PTHR11652	KOG1749		K02973	GO:0003735,GO:0005622,GO:0005840,GO:0006412
Cre07.g350050.t1.1	54534	53844	71452	68193	62084	65521	55917	58328	71304	72289	65055	68723	0.329855	0.227709			AT5G55370.1		MBOAT (membrane bound O-acyl transferase) family protein
Cre02.g106600.t1.2	54334	59763	94639	76926	73278	78087	55732	64793	94441	81550	76826	81898	0.546165	0.397183	Cytosolic 80S ribosomal protein S19; Cytosolic 40S small ribosomal subunit protein S19	RPS19	AT3G02080.1		Ribosomal protein S19e family protein	PF01090	PTHR11710	KOG3411		K02966	GO:0003735,GO:0005622,GO:0005840,GO:0006412
Cre13.g604950.t3.1	54257	53464	69420	66065	60467	62937	55647	57944	69282	70044	63378	66022	0.294623	0.187997
Cre13.g604950.t1.1	54224	53404	69375	66006	60520	62908	55612	57877	69236	69982	63434	65994	0.294795	0.189594
Cre13.g604950.t2.1	54193	53461	69402	65950	60490	62865	55580	57937	69264	69921	63402	65948	0.294096	0.188373
Cre09.g412750.t1.2	53825	53121	70351	67126	61182	64497	55189	57542	70204	71156	64108	67647	0.326494	0.224978			AT1G50240.2	FU	Protein kinase family protein with ARM repeat domain	PF00069,PF00514	PTHR22983:SF6,PTHR22983	KOG0598	2.7.11.1	K06228	GO:0004672,GO:0005524,GO:0006468,GO:0005515
Cre04.g216811.t1.2	53607	52810	70122	66983	60781	64263	54977	57223	69981	71024	63704	67419	0.329687	0.224855
Cre03.g205701.t1.2	53355	52555	69299	65740	60522	63252	54714	56946	69158	69696	63433	66355	0.314455	0.21704							PTHR12948:SF1,PTHR12948
Cre07.g345600.t1.1	53362	52726	69852	66761	60691	64053	54714	57113	69705	70768	63592	67180	0.329029	0.22579
Cre03.g205701.t2.1	53335	52602	69312	65793	60570	63256	54692	56998	69171	69753	63482	66354	0.314794	0.217197							PTHR12948:SF1,PTHR12948
Cre06.g274550.t1.1	52414	51591	68039	64962	59432	62454	53748	55898	67900	68869	62283	65514	0.318889	0.220985			AT2G40860.1		protein kinase family protein / protein phosphatase 2C ( PP2C) family protein	PF00069,PF07714	PTHR23257	KOG0192			GO:0004672,GO:0005524,GO:0006468
Cre17.g712850.t1.1	51246	50594	67059	64028	58283	61611	52544	54804	66918	67871	61069	64618	0.328415	0.227556			AT2G32920.1	ATPDI9,ATPDIL2-3,PDI9,PDIL2-3	PDI-like 2-3	PF00085	PTHR18929	KOG0913			GO:0045454
Cre16.g689983.t1.1	51186	50421	66970	63766	58235	61432	52490	54632	66833	67602	61032	64440	0.32765	0.228106
Cre01.g010250.t1.1	50956	50230	66528	63404	58014	61021	52246	54413	66389	67208	60788	64000	0.324881	0.226468			AT2G30170.1		Protein phosphatase 2C family protein	PF07228	PTHR12320	KOG1379			GO:0003824
Cre09.g400650.t1.2	49253	49546	71332	55885	56254	58272	50518	53717	71182	59243	58976	61115	0.323379	0.204287	Cytosolic 80S ribosomal protein S6; Cytosolic 40S small ribosomal subunit protein S6	RPS6	AT5G10360.1	EMB3010,RPS6B	Ribosomal protein S6e	PF01092	PTHR11502	KOG1646		K02991	GO:0003735,GO:0005622,GO:0005840,GO:0006412
Cre16.g681750.t1.1	49227	48380	61274	58899	55198	57432	50461	52391	61139	62411	57821	60215	0.264529	0.198651			AT5G57110.1	ACA8,AT-ACA8	autoinhibited Ca2+ -ATPase, isoform 8	PF00689,PF00702,PF00690,PF00122	PTHR24093:SF169,PTHR24093	KOG0204			GO:0006754,GO:0006812,GO:0015662,GO:0016020,GO:0003824,GO:0008152,GO:0000166,GO:0046872
Cre06.g285550.t1.1	49090	48287	64274	61220	55935	58838	50342	52321	64144	64909	58623	61725	0.330049	0.22929			AT3G24715.1		Protein kinase superfamily protein with octicosapeptide/Phox/Bem1p domain	PF07714	PTHR23257:SF369,PTHR23257				GO:0004672,GO:0006468
Cre17.g717100.t1.2	49089	48446	63923	61053	55713	58699	50333	52478	63790	64716	58377	61566	0.321842	0.222361			AT4G35780.1		ACT-like protein tyrosine kinase family protein	PF07714	PTHR23257	KOG0198			GO:0004672,GO:0006468
Cre17.g717100.t2.1	49081	48443	63929	61049	55724	58699	50324	52474	63795	64711	58388	61566	0.322017	0.222661			AT4G35780.1		ACT-like protein tyrosine kinase family protein	PF07714	PTHR23257	KOG0198			GO:0004672,GO:0006468
Cre16.g681750.t2.1	48960	48130	60919	58630	54807	57036	50187	52120	60785	62126	57411	59798	0.264702	0.196177			AT5G57110.1	ACA8,AT-ACA8	autoinhibited Ca2+ -ATPase, isoform 8	PF00689,PF00702,PF00690,PF00122	PTHR24093:SF169,PTHR24093	KOG0204			GO:0006754,GO:0006812,GO:0015662,GO:0016020,GO:0003824,GO:0008152,GO:0000166,GO:0046872
Cre08.g385000.t1.2	48771	47832	63325	60036	55282	57802	50005	51822	63193	63638	57934	60630	0.316793	0.219546			AT1G10850.1		Leucine-rich repeat protein kinase family protein	PF00069	PTHR23257				GO:0004672,GO:0005524,GO:0006468
Cre11.g480150.t1.2	48735	46956	83876	54781	58319	58975	49988	50908	83700	58074	61141	61851	0.490711	0.285692	Cytosolic 80S ribosomal protein S14; Cytosolic 40S small ribosomal subunit protein S14	RPS14	AT3G11510.1		Ribosomal protein S11 family protein	PF00411	PTHR11759	KOG0407		K02955	GO:0003735,GO:0005622,GO:0005840,GO:0006412
Cre05.g241202.t1.1	48741	48195	63846	60931	55500	58574	49972	52201	63712	64585	58148	61429	0.328477	0.226932			AT1G55350.1	ATDEK1,DEK1,EMB1275,EMB80	calpain-type cysteine protease family	PF00648	PTHR10183,PTHR10183:SF154				GO:0004198,GO:0005622,GO:0006508
Cre01.g008300.t2.1	48523	47875	63584	60592	55227	58229	49749	51856	63451	64226	57866	61070	0.329515	0.2272
Cre01.g008300.t1.1	48522	47876	63580	60592	55223	58229	49748	51857	63446	64226	57862	61070	0.329478	0.227167
Cre17.g702900.t1.2	48206	49665	62426	53948	57205	56809	49442	53841	62294	57188	59975	59581	0.210178	0.211066						PF01184				K07034	GO:0016020
Cre06.g273600.t1.2	48172	55960	83065	68642	60550	70401	49410	60671	82891	72769	63481	73836	0.499828	0.318949	Cytosolic 80S ribosomal protein S27a; Cytosolic 40S small ribosomal subunit protein S27a; ubiquitin region ends with amino acid residue 74. Has homology to ubiquitin superfamily	RPS27A	AT1G23410.1		Ribosomal protein S27a / Ubiquitin family protein	PF00240,PF01599	PTHR10666:SF80,PTHR10666	KOG0004			GO:0005515,GO:0003735,GO:0005622,GO:0005840,GO:0006412
Cre04.g222150.t1.2	48070	47334	62749	59751	54659	57511	49289	51282	62620	63342	57278	60325	0.324769	0.225701
Cre06.g282500.t1.2	48022	68033	109284	85101	57140	83675	49257	73760	109055	90216	59907	87758	0.695877	0.263471	Cytosolic 80S ribosomal protein L23a; Cytosolic 60S large ribosomal subunit protein L23a	RPL23A	AT2G39460.1	ATRPL23A,RPL23A,RPL23AA	ribosomal protein L23AA	PF00276,PF03939	PTHR11620	KOG1751		K02893	GO:0003735,GO:0005622,GO:0005840,GO:0006412
Cre10.g458300.t1.2	47868	47118	62804	59539	54604	57474	49082	51048	62674	63118	57219	60283	0.329166	0.230818
Cre02.g095300.t1.1	47546	46952	62231	59382	54115	57075	48748	50857	62101	62943	56699	59856	0.328149	0.22673			AT1G67580.1		Protein kinase superfamily protein	PF00069	PTHR24055:SF162,PTHR24055	KOG0593			GO:0004672,GO:0005524,GO:0006468
Cre01.g030100.t2.1	47345	46167	61429	58006	53750	56017	48554	50027	61305	61498	56339	58769	0.316957	0.223598	Putative protein tyrosine kinase identified through multi-level HMM library for kinase classification (PMID: 17557329)		AT2G40860.1		protein kinase family protein / protein phosphatase 2C ( PP2C) family protein	PF07714	PTHR23257:SF334,PTHR23257	KOG0192			GO:0004672,GO:0006468
Cre01.g030100.t1.1	47316	46189	61426	58060	53780	55953	48523	50052	61303	61556	56368	58703	0.317718	0.223243	Putative protein tyrosine kinase identified through multi-level HMM library for kinase classification (PMID: 17557329)		AT2G40860.1		protein kinase family protein / protein phosphatase 2C ( PP2C) family protein	PF07714	PTHR23257:SF334,PTHR23257	KOG0192			GO:0004672,GO:0006468
Cre02.g097800.t1.1	47124	44641	31919	30032	33824	34577	48335	48399	31852	31838	35462	36263	-0.602973	-0.431544	Putative ABC transporter, high light-induced, requiring both high light and low CO2 (ambient) levels for activation [PMID: 12000678]; MRP subfamily of ABC transporters [PMID: 15710683]; MRP1 is regulated by CCM1 [PMID: 15235119]. Previously annotated as		AT2G34660.1	ATMRP2,EST4,MRP2	multidrug resistance-associated protein 2	PF00664,PF00005	PTHR24223,PTHR24223:SF9	KOG0054		K05672	GO:0005524,GO:0006810,GO:0016021,GO:0042626,GO:0055085,GO:0016887
Cre10.g433800.t1.2	46743	46180	61236	58289	53260	56069	47927	50028	61109	61789	55808	58809	0.32727	0.226636
Cre09.g404700.t1.1	46743	46050	60677	57002	53543	55039	47920	49883	60549	60411	56101	57722	0.306582	0.218847
Cre12.g504000.t1.1	46421	45739	60756	57739	52779	55639	47598	49550	60630	61207	55305	58358	0.326692	0.2265			AT1G31500.2		DNAse I-like superfamily protein	PF03372	PTHR12121	KOG0620
Cre17.g726200.t1.2	45872	45141	58533	56054	51371	53995	47030	48898	58409	59413	53825	56628	0.296583	0.203399
Cre09.g401515.t1.1	45777	45292	60154	57277	52213	55128	46933	49058	60027	60708	54706	57812	0.330873	0.229176			AT1G15140.1		FAD/NAD(P)-binding oxidoreductase
Cre02.g117175.t1.1	45730	44802	59866	56784	52143	54707	46902	48554	59748	60212	54660	57400	0.32964	0.23136
Cre06.g275250.t1.2	45526	44991	59583	56785	51834	54597	46674	48729	59457	60187	54308	57257	0.326628	0.225769
Cre07.g357850.t1.2	45410	60990	105382	80007	63315	79205	46578	66124	105161	84817	66380	83071	0.753312	0.40715	Cytosolic 80S ribosomal protein L22; Cytosolic 60S large ribosomal subunit protein L22	RPL22	AT3G05560.1		Ribosomal L22e protein family	PF01776	PTHR10064	KOG3434			GO:0003735,GO:0005622,GO:0005840,GO:0006412
Cre16.g682300.t1.2	45308	59578	74007	69946	60110	75543	46473	64593	73852	74151	63020	79230	0.414202	0.357003	Cytosolic 80S ribosomal protein S26; Cytosolic 40S small ribosomal subunit protein S26	RPS26	AT2G40510.1		Ribosomal protein S26e family protein	PF01283	PTHR12538	KOG1768		K02976	GO:0003735,GO:0005622,GO:0005840,GO:0006412
Cre10.g418450.t1.2	44522	54847	93882	71709	66699	79919	45668	59464	93685	76018	69929	83818	0.690816	0.548366
Cre03.g205450.t1.1	44082	43190	57677	54825	50010	52483	45216	46812	57564	58141	52430	55075	0.330309	0.224261
Cre14.g610501.t1.1	43915	42583	57768	53757	50383	51777	45018	46124	57647	56971	52788	54299	0.330639	0.232587			AT2G29260.1		NAD(P)-binding Rossmann-fold superfamily protein	PF00106	PTHR24322	KOG1205			GO:0008152,GO:0016491
Cre03.g179921.t1.1	43868	42796	56171	52918	49276	51077	44983	46375	56057	56100	51647	53584	0.295919	0.203971
Cre02.g091226.t1.1	43310	29990	21579	27344	33015	27541	44397	32476	21524	28965	34584	28863	-0.606533	-0.276936
Cre13.g585450.t1.1	42691	42034	55848	53062	48685	50987	43769	45530	55731	56243	51012	53475	0.326445	0.226603
Cre06.g293200.t1.1	42643	42190	54766	52411	48288	50743	43713	45692	54648	55544	50586	53205	0.301576	0.215248
Cre03.g208609.t1.1	42509	41929	55466	52702	48350	50775	43582	45422	55351	55861	50663	53252	0.32137	0.22346
Cre10.g424550.t1.1	42302	39285	48736	46948	48709	48350	43390	42592	48634	49770	51066	50708	0.194665	0.243257
Cre10.g442600.t1.2	42305	41949	55867	52824	48196	50929	43369	45434	55748	55987	50493	53406	0.331387	0.226495	Xanthine/uracil/vitamin C permease-like. Previously annotated as UAPA2	XUV5	AT5G49990.1		Xanthine/uracil permease family protein	PF00860	PTHR11119,PTHR11119:SF3	KOG1292		K03458	GO:0005215,GO:0006810,GO:0016020,GO:0055085
Cre10.g442600.t2.1	42303	41951	55867	52825	48205	50925	43368	45437	55748	55988	50502	53402	0.331389	0.226552	Xanthine/uracil/vitamin C permease-like. Previously annotated as UAPA2	XUV5	AT5G49990.1		Xanthine/uracil permease family protein	PF00860	PTHR11119,PTHR11119:SF3	KOG1292		K03458	GO:0005215,GO:0006810,GO:0016020,GO:0055085
Cre05.g237000.t1.2	42260	41849	55142	52403	47925	50415	43327	45334	55026	55543	50215	52874	0.318582	0.217519	Methionyl aminopeptidase, involved in N-terminal maturation of proteins; Metallopeptidase family M24; probably targeted to both chloroplast and mitochondrial [PMID: 11060042, 14532271]	MAP1D	AT4G37040.1	MAP1D	methionine aminopeptidase 1D	PF00557	PTHR10804:SF50,PTHR10804	KOG2738	3.4.11.18	K01265	GO:0009987
Cre17.g698700.t1.1	42153	41781	54919	51962	47932	50176	43213	45257	54803	55075	50223	52622	0.312639	0.217204						PF03547		KOG3262			GO:0016021,GO:0055085
Cre03.g157850.t1.2	42084	41743	55199	52550	48036	50651	43143	45213	55081	55696	50326	53115	0.326265	0.227405
Cre16.g670850.t1.2	42023	41309	54644	51927	47799	50131	43085	44748	54530	55040	50087	52577	0.319017	0.225092			AT3G47890.1		Ubiquitin carboxyl-terminal hydrolase-related protein			KOG3544
Cre17.g698700.t2.1	41897	41464	54479	51632	47577	49894	42950	44912	54364	54725	49850	52327	0.312197	0.21776						PF03547		KOG3262			GO:0016021,GO:0055085
Cre04.g218050.t2.1	41852	41392	54202	51743	47285	49720	42902	44823	54084	54833	49533	52130	0.312185	0.212752	Putative RWP-RK domain transcription factor [PMID: 15785851]; model is tentative		AT5G66990.1		RWP-RK domain-containing protein	PF02042
Cre04.g218050.t1.1	41849	41392	54204	51743	47284	49717	42899	44822	54086	54833	49532	52128	0.312262	0.212752	Putative RWP-RK domain transcription factor [PMID: 15785851]; model is tentative		AT5G66990.1		RWP-RK domain-containing protein	PF02042
Cre14.g626300.t1.2	41729	41239	54703	52134	47580	50129	42783	44671	54588	55258	49852	52573	0.328887	0.227977
Cre06.g269908.t1.1	41379	40820	54052	51395	47185	49477	42423	44215	53938	54474	49437	51889	0.323456	0.22594
Cre09.g409325.t1.1	41380	41004	53876	51299	46968	49304	42421	44415	53762	54371	49211	51704	0.316441	0.216778
Cre04.g214503.t2.1	41315	54778	79717	62293	52632	69409	42377	59389	79549	66038	55176	72790	0.516627	0.330511			AT2G32060.1		Ribosomal protein L7Ae/L30e/S12e/Gadd45 family protein	PF01248	PTHR11843	KOG3406		K02951	GO:0003735,GO:0005622,GO:0005840,GO:0006412
Cre04.g214503.t1.1	41311	54727	79546	62090	52576	69255	42372	59332	79377	65819	55116	72628	0.513637	0.328882			AT2G32060.1		Ribosomal protein L7Ae/L30e/S12e/Gadd45 family protein	PF01248	PTHR11843	KOG3406		K02951	GO:0003735,GO:0005622,GO:0005840,GO:0006412
Cre03.g203569.t1.1	41254	40369	53855	50616	47139	48924	42308	43755	53748	53667	49410	51330	0.31974	0.227177
Cre09.g386119.t2.1	41251	40819	53913	51305	47027	49520	42290	44210	53798	54377	49269	51928	0.322593	0.226402						PF05050
Cre01.g000100.t1.1	41147	40520	53508	50897	46753	49140	42183	43889	53395	53945	48983	51531	0.318583	0.223783
Cre09.g395695.t1.1	41128	40445	53467	50846	46724	48998	42167	43814	53355	53894	48958	51387	0.318882	0.222888			AT1G67580.1		Protein kinase superfamily protein	PF00069	PTHR24055,PTHR24055:SF166	KOG0593			GO:0004672,GO:0005524,GO:0006468
Cre06.g257550.t1.2	40993	40467	53543	50920	46700	49137	42027	43834	53430	53972	48930	51533	0.322962	0.2266	Uncoupling protein, probably mitochondrial	UCP2	AT4G03115.1		Mitochondrial substrate carrier family protein	PF00153	PTHR24089:SF151,PTHR24089	KOG0753
Cre17.g702150.t1.2	40963	40568	53575	51027	46676	49130	41992	43935	53460	54079	48899	51518	0.323678	0.224809		CCS5	AT4G37200.1	HCF164	Thioredoxin superfamily protein	PF00085	PTHR10438:SF102,PTHR10438	KOG0907			GO:0045454,GO:0006662,GO:0009055,GO:0015035
Cre16.g669123.t1.1	40924	40597	53510	50977	46591	49179	41951	43966	53394	54025	48808	51567	0.322251	0.224388
Cre12.g507900.t1.1	40903	40461	53402	50808	46546	49128	41931	43818	53287	53845	48763	51515	0.321219	0.225823
Cre11.g480700.t1.1	40501	39853	52304	49865	45546	47740	41519	43163	52192	52846	47716	50059	0.310796	0.207424
Cre11.g480700.t2.1	40494	39857	52307	49869	45546	47740	41512	43168	52195	52850	47716	50060	0.310921	0.207458
Cre15.g634950.t1.1	40393	39611	52139	49690	45552	47992	41403	42894	52027	52660	47720	50320	0.312532	0.217901
Cre12.g528750.t1.2	40326	50522	80574	70271	52922	63999	41363	54775	80404	74493	55485	67121	0.688129	0.350847	Cytosolic 80S ribosomal protein L12; Cytosolic 60S large ribosomal subunit protein L12	RPL12	AT2G37190.1		Ribosomal protein L11 family protein	PF03946,PF00298	PTHR11661	KOG0886		K02870	GO:0003735,GO:0005840,GO:0006412
Cre04.g211800.t1.2	40142	45475	84509	65433	49513	63988	41175	49302	84331	69367	51911	67110	0.764476	0.395596	Cytosolic 80S ribosomal protein L23; Cytosolic 60S large ribosomal subunit protein L23	RPL23	AT3G04400.1	emb2171	Ribosomal protein L14p/L23e family protein	PF00238	PTHR11761	KOG0901		K02894	GO:0003735,GO:0005840,GO:0006412
Cre01.g054650.t1.1	40004	39411	52194	49577	45541	47777	41017	42697	52085	52552	47723	50112	0.321854	0.224866			AT4G26980.1		RNI-like superfamily protein
Cre12.g548400.t1.2	39935	43729	14966	11006	14294	15036	40973	47424	14935	11667	14987	15773	-1.73249	-1.52292	Encoding a light-harvesting antenna protein for PS2. This gene was reported under the name of LhcII-3 in PMID: 11522911, and the sequence has been deposited in Genbank (AB051205). Also designated as LhcbM2 in PMID: 16143838 and as Lhcbm2 in PMID: 14652691	LHCBM2	AT2G05070.1	LHCB2,LHCB2.2	photosystem II light harvesting complex gene 2.2	PF00504	PTHR21649			K08913	GO:0009765,GO:0016020
Cre03.g144264.t1.1	39758	39203	51968	49314	45237	47440	40761	42462	51859	52267	47396	49753	0.323271	0.223219			AT1G18160.1		Protein kinase superfamily protein	PF00069	PTHR23257,PTHR23257:SF301	KOG0198			GO:0004672,GO:0005524,GO:0006468
Cre03.g176400.t1.1	39768	39316	51778	48983	45318	47295	40754	42565	51662	51893	47462	49579	0.313689	0.219946			AT1G67890.1		PAS domain-containing protein tyrosine kinase family protein	PF00069,PF07714	PTHR23257	KOG0192			GO:0004672,GO:0005524,GO:0006468
Cre12.g529400.t1.2	39707	45471	81782	67250	53444	64220	40729	49299	81610	71293	56031	67353	0.764178	0.454724	Cytosolic 80S ribosomal protein S27e, isoform 1; Cytosolic 40S small ribosomal subunit protein S27e, isoform 1. Previously annoated as RPS27-A	RPS27E1	AT3G61110.1	ARS27A,RS27A	ribosomal protein S27	PF01667	PTHR11594	KOG1779		K02978	GO:0003735,GO:0005622,GO:0005840,GO:0006412
Cre05.g246100.t1.2	39703	39466	51571	48677	45497	47362	40682	42722	51453	51562	47642	49639	0.304651	0.222038
Cre02.g141400.t1.2	39638	39534	41217	36741	40494	40099	40656	42862	41130	38949	42454	42055	-0.0606778	0.0170013	Phosphoenolpyruvate carboxykinase; PEP carboxykinase (EC 4.1.1.49); based on high similarity to PEPCK from Panicum maximum (GenBank AAQ10076) and many other plants. Two splice variants are expected, which may result in cytoplasmic and plastid-targeted fo		AT4G37870.1	PCK1,PEPCK	phosphoenolpyruvate carboxykinase 1	PF01293	PTHR11699,PTHR11699:SF22		4.1.1.49	K01610	GO:0004612,GO:0005524,GO:0006094
Cre06.g285250.t1.2	39415	43310	13877	10533	13745	15063	40436	46971	13848	11164	14411	15802	-1.80508	-1.53254	Chloropyll a-b binding protein of LHCII type I, chloroplast precursor	LHCBM6	AT2G05100.1	LHCB2,LHCB2.1	photosystem II light harvesting complex gene 2.1	PF00504	PTHR21649			K08913	GO:0009765,GO:0016020
Cre10.g458216.t1.1	39329	39163	51186	48024	45352	46828	40284	42383	51063	50856	47479	49065	0.302034	0.223877
Cre07.g313050.t1.1	39190	38663	51198	48522	44697	46909	40180	41885	51091	51431	46835	49199	0.321096	0.226774
Cre06.g297800.t1.2	39007	37965	49751	47320	44023	45651	39986	41124	49647	50150	46124	47874	0.299097	0.212738
Cre08.g359750.t2.1	38817	46420	79166	66363	49735	58469	39816	50328	79000	70352	52142	61322	0.7284	0.331931	Cytosolic 80S ribosomal protein S9; Cytosolic 40S small ribosomal subunit protein S9	RPS9	AT5G39850.1		Ribosomal protein S4	PF01479,PF00163	PTHR11831,PTHR11831:SF3	KOG3301		K02997	GO:0003723,GO:0005622,GO:0019843
Cre08.g359750.t1.2	38762	46371	79055	66302	49692	58422	39760	50275	78889	70287	52097	61273	0.728469	0.332497	Cytosolic 80S ribosomal protein S9; Cytosolic 40S small ribosomal subunit protein S9	RPS9	AT5G39850.1		Ribosomal protein S4	PF01479,PF00163	PTHR11831,PTHR11831:SF3	KOG3301		K02997	GO:0003723,GO:0005622,GO:0019843
Cre05.g233550.t1.1	38597	37568	49792	47274	43623	45480	39585	40718	49694	50124	45728	47717	0.313855	0.218685			AT3G01490.1		Protein kinase superfamily protein	PF07714	PTHR23257:SF338,PTHR23257	KOG0192			GO:0004672,GO:0006468
Cre07.g347550.t1.2	38584	37979	50337	47734	43899	46001	39558	41139	50231	50592	45997	48243	0.321238	0.223822			AT1G77620.1		P-loop containing nucleoside triphosphate hydrolases superfamily protein	PF00004					GO:0005524
Cre17.g738632.t1.2	38438	37806	50114	47270	43535	45465	39404	40948	50007	50096	45615	47676	0.317079	0.215414						PF01342					GO:0003677,GO:0005634
Cre10.g451150.t1.1	38410	38010	50293	47733	43804	46104	39375	41168	50186	50588	45891	48345	0.323293	0.226516
Cre03.g191350.t1.1	38224	37847	49797	47364	43476	45702	39181	40984	49689	50191	45542	47917	0.317238	0.221376			AT2G41700.1	ABCA1,AtABCA1	ATP-binding cassette A1	PF00005	PTHR19229:SF68,PTHR19229				GO:0005524,GO:0016887
Cre09.g413075.t1.1	38041	37750	49689	47300	43255	45627	38993	40881	49581	50125	45312	47841	0.31996	0.221863
Cre13.g568900.t1.2	37963	46084	69340	59723	47056	60890	38940	49963	69194	63313	49335	63861	0.575764	0.348512	Cytosolic 80S ribosomal protein L17; Cytosolic 60S large ribosomal subunit protein L17	RPL17	AT1G27400.1		Ribosomal protein L22p/L17e family protein	PF00237	PTHR11593	KOG3353		K02880	GO:0003735,GO:0006412,GO:0015934,GO:0005622,GO:0005840
Cre07.g325746.t1.1	37648	55531	83846	91699	52498	82918	38615	60204	83670	97210	55038	86962	0.872173	0.523035	Cytosolic 80S ribosomal protein L38; Cytosolic 60S large ribosomal subunit protein L38		AT3G59540.1		Ribosomal L38e protein family	PF01781	PTHR10965	KOG3499		K02923	GO:0003735,GO:0005622,GO:0005840,GO:0006412
Cre01.g066917.t1.1	37568	41367	13985	9789	13042	13735	38535	44855	13955	10373	13672	14406	-1.77725	-1.57045	Chlorophyll a-b binding protein of LHCII		AT2G05070.1	LHCB2,LHCB2.2	photosystem II light harvesting complex gene 2.2	PF00504	PTHR21649			K08913	GO:0009765,GO:0016020
Cre04.g232104.t1.1	37392	40530	13527	9696	12620	13126	38358	43953	13499	10277	13230	13769	-1.79162	-1.60817			AT2G05100.1	LHCB2,LHCB2.1	photosystem II light harvesting complex gene 2.1	PF00504	PTHR21649			K08913	GO:0009765,GO:0016020
Cre03.g190950.t1.2	36927	41067	32448	26440	26738	29625	37881	44533	32380	28035	28033	31074	-0.447982	-0.479562		TUA1	AT1G50010.1	TUA2	tubulin alpha-2 chain	PF03953,PF00091	PTHR11588	KOG1376		K07374	GO:0003924,GO:0005525,GO:0006184,GO:0043234,GO:0051258,GO:0005874,GO:0007017
Cre10.g430400.t1.2	36668	61578	83695	77625	53151	82682	37611	66762	83519	82291	55724	86716	0.667781	0.448606	Cytosolic 80S ribosomal protein L37; Cytosolic 60S large ribosomal subunit protein L37	RPL37	AT3G16080.1		Zinc-binding ribosomal protein family protein	PF01907	PTHR10768	KOG3475		K02922	GO:0003735,GO:0005622,GO:0005840,GO:0006412
Cre08.g360900.t1.2	36456	49558	73021	61768	50200	65745	37393	53730	72867	65480	52630	68952	0.602408	0.416049	Cytosolic 80S ribosomal protein S15; Cytosolic 40S small ribosomal subunit protein S15	RPS15	AT5G09500.1		Ribosomal protein S19 family protein	PF00203	PTHR11880	KOG0898		K02958	GO:0003735,GO:0005840,GO:0006412
Cre08.g358459.t1.2	36442	35934	47482	44307	41930	43264	37359	38931	47383	46961	43938	45375	0.306417	0.227359
Cre12.g548950.t1.2	36387	39394	11740	8466	11729	11858	37334	42727	11715	8974	12298	12440	-1.95219	-1.69438	Chlorophyll a-b binding protein of LHCII	LHCBM7	AT2G05070.1	LHCB2,LHCB2.2	photosystem II light harvesting complex gene 2.2	PF00504	PTHR21649			K08913	GO:0009765,GO:0016020
Cre14.g630100.t1.2	36323	35097	37676	34873	40548	39620	37257	38051	37596	36969	42511	41553	-0.0143156	0.15868	Cytosolic 80S ribosomal protein L13; Cytosolic 60S large ribosomal subunit protein L13		AT3G49010.1	ATBBC1,BBC1,RSU2	breast basic conserved 1	PF01294	PTHR11722	KOG3295		K02873	GO:0003735,GO:0005622,GO:0005840,GO:0006412
Cre03.g207050.t1.2	35891	56157	91855	87805	58153	87009	36814	60885	91662	93083	60969	91254	0.919127	0.63978	Cytosolic 80S ribosomal protein L29; Cytosolic 60S large ribosomal subunit protein L29	RPL29	AT3G06700.1		Ribosomal L29e protein family	PF01779	PTHR12884			K02905	GO:0003735,GO:0005622,GO:0005840,GO:0006412
Cre01.g049826.t1.1	35868	34741	47025	43908	40989	42066	36785	37655	46933	46559	42972	44139	0.328768	0.226778						PF12499
Cre04.g216850.t1.2	35831	39800	30814	24681	25199	27698	36756	43157	30749	26167	26420	29055	-0.489581	-0.526587	Alpha tubulin 2 [GI:27358004; PMID: 3855249, PMID: 3460413, PMID: 14676280]. Acclimation to changing CO2 concentrations and light intensities was studied by Yamano et al. 2008 [PMID: 18322145].	TUA2	AT1G50010.1	TUA2	tubulin alpha-2 chain	PF03953,PF00091	PTHR11588	KOG1376		K07374	GO:0003924,GO:0005525,GO:0006184,GO:0043234,GO:0051258,GO:0005874,GO:0007017
Cre07.g338350.t1.2	35824	35143	46705	44120	40720	42654	36733	38078	46609	46770	42677	44742	0.319858	0.224689	Conserved protein	CPLD50	AT5G03900.2		Iron-sulphur cluster biosynthesis family protein		PTHR10072:SF29,PTHR10072
Cre16.g689201.t1.1	35699	35330	46697	44230	40763	42756	36597	38266	46598	46876	42708	44837	0.320301	0.225771
Cre09.g396176.t1.1	35567	35119	46356	43965	40487	42596	36460	38036	46257	46596	42416	44666	0.317775	0.225207
Cre01.g030650.t1.2	35560	35160	46349	44005	40523	42454	36460	38088	46253	46645	42463	44524	0.317468	0.222625			AT5G24850.1	CRY3	cryptochrome 3	PF03441,PF00875	PTHR11455				GO:0003913,GO:0006281
Cre03.g193450.t1.1	35394	34930	46106	43623	40353	42143	36288	37840	46010	46238	42282	44200	0.315497	0.222393
Cre03.g144807.t1.1	35284	33760	27705	25744	29645	28688	36191	36602	27647	27292	31080	30087	-0.405967	-0.251038	Malate synthase (EC 2.3.3.9); identical to cDNA sequence (AAP75564); PMID: 19214701		AT5G03860.1	MLS	malate synthase	PF01274	PTHR21631:SF1,PTHR21631	KOG1261	2.3.3.9	K01638	GO:0004474,GO:0006097
Cre08.g381600.t1.2	35255	34984	46034	43779	40153	42294	36137	37885	45934	46393	42062	44345	0.318807	0.223199			AT5G39310.1	ATEXP24,ATEXPA24,ATHEXP ALPHA 1.19,EXP24,EXPA24	expansin A24	PF03330
Cre14.g623439.t1.1	35076	34720	45624	43308	39854	41726	35949	37589	45522	45883	41742	43740	0.313795	0.217142			AT1G56700.1		Peptidase C15, pyroglutamyl peptidase I-like	PF01470	PTHR23402,PTHR23402:SF1				GO:0006508
Cre14.g623439.t2.1	35038	34690	45611	43280	39841	41708	35910	37556	45509	45854	41728	43721	0.314517	0.217986
Cre13.g604850.t1.1	35009	34473	45351	43155	39739	41704	35883	37329	45252	45729	41626	43724	0.313499	0.221326			AT4G32960.1
Cre13.g583935.t1.1	34782	28262	41163	44578	39440	39628	35682	30643	41077	47277	41350	41569	0.413731	0.322138
Cre16.g661626.t1.2	34781	33554	22125	34468	25583	26032	35677	36379	22079	36540	26821	27304	-0.297745	-0.412814
Cre07.g353450.t1.2	34768	32795	27078	23624	35497	31494	35661	35556	27020	25044	37215	33031	-0.451941	-0.0198107	Acetyl-CoA synthetase (EC 6.2.1.1); Acetate-CoA ligase; probable mitochondrial protein based on mass spectrometry identification (QFYTAPTLLR + SLLQLGDAWPR), although organelle targeting predicted as other by Target-P and iPSORT. AMP-dependent		AT5G36880.2	ACS	acetyl-CoA synthetase	PF00501,PF11930	PTHR24095:SF42,PTHR24095	KOG1175			GO:0003824,GO:0008152
Cre14.g625100.t1.2	34723	34204	45245	42825	39577	41276	35600	37052	45150	45389	41468	43289	0.317536	0.222323
Cre12.g507200.t1.1	34680	34189	45056	42464	39471	41315	35553	37037	44961	45008	41360	43330	0.30965	0.222416			AT1G24330.1		ARM repeat superfamily protein	PF04564	PTHR22849				GO:0000151,GO:0004842,GO:0016567
Cre10.g452350.t1.1	34630	38908	54622	45408	40509	46297	35519	42184	54507	48137	42471	48556	0.401599	0.228321
Cre13.g583935.t2.1	34605	28032	41050	44391	39315	39464	35500	30395	40964	47080	41218	41397	0.418059	0.32623
Cre10.g455190.t1.1	34564	33907	44217	42021	39062	40582	35424	36714	44121	44521	40916	42546	0.297221	0.210354						PF04989					GO:0008168,GO:0008610
Cre01.g030700.t1.1	34515	34176	44327	42131	39041	40795	35378	37010	44230	44644	40897	42771	0.296009	0.208911	Putative protein tyrosine kinase identified through multi-level HMM library for kinase classification (PMID: 17557329)		AT3G63260.1	ATMRK1	Protein kinase superfamily protein	PF07714	PTHR23257,PTHR23257:SF335				GO:0004672,GO:0006468
Cre16.g684861.t1.1	34375	33479	44700	41540	39495	40402	35246	36282	44610	44033	41396	42383	0.309496	0.22808
Cre15.g640203.t1.1	34020	23514	16075	21370	25695	21367	34862	25447	16029	22622	26905	22396	-0.641903	-0.290778
Cre08.g368850.t1.2	33855	33530	44276	42043	38626	40541	34702	36308	44180	44553	40462	42506	0.321424	0.224524
Cre13.g604300.t1.2	33854	33541	44238	41881	38582	40473	34700	36318	44141	44377	40414	42434	0.317794	0.222276			AT2G20390.1
Cre15.g639504.t1.1	33762	33199	43689	41361	38233	40198	34605	35952	43594	43828	40052	42145	0.309222	0.220306			AT2G28840.1	XBAT31	XB3 ortholog 1 in Arabidopsis thaliana	PF00023	PTHR24128				GO:0005515
Cre12.g517750.t1.1	33748	33456	43711	41575	38296	40120	34591	36228	43615	44054	40116	42064	0.307956	0.214653						PF00069	PTHR26266,PTHR26266:SF142				GO:0004672,GO:0005524,GO:0006468
Cre11.g467776.t1.1	33611	33308	43859	41534	38349	40252	34453	36072	43764	44014	40174	42205	0.315727	0.224143
Cre02.g095108.t1.1	33523	22757	16624	21151	25051	20754	34425	24679	16589	22489	26287	21772	-0.596919	-0.298439
Cre04.g222000.t1.1	33235	32944	43278	41157	37829	39713	34065	35671	43183	43610	39625	41635	0.315672	0.220633			AT1G15440.2	ATPWP2,PWP2	periodic tryptophan protein 2	PF00400	PTHR22847,PTHR22847:SF133	KOG1063
Cre03.g168800.t1.1	33196	32902	43312	41144	37850	39749	34025	35627	43218	43598	39647	41674	0.31778	0.223444			AT5G47820.1	FRA1	P-loop containing nucleoside triphosphate hydrolases superfamily protein	PF00225	PTHR24115:SF279,PTHR24115	KOG0963		K10395	GO:0003777,GO:0005524,GO:0007018
Cre06.g283950.t1.2	33072	35437	11169	8059	10954	11219	33933	38441	11146	8542	11485	11770	-1.8782	-1.63794	PSII-associated chlorophyll a/b-binding protein. Identified in the eyespot phosphoproteome by Wagner et al. 2008 [PMID: 18065559]	LHCBM4	AT2G05100.1	LHCB2,LHCB2.1	photosystem II light harvesting complex gene 2.1	PF00504	PTHR21649			K08913	GO:0009765,GO:0016020
Cre14.g631500.t1.1	32896	26783	38637	41899	37170	37420	33746	29039	38557	44438	38970	39257	0.402603	0.317229
Cre03.g179750.t1.2	32871	32355	42300	40089	36994	38682	33694	35043	42209	42486	38756	40560	0.301192	0.206532						PF00892					GO:0016020
Cre17.g699100.t1.1	32738	32255	40120	38970	36483	37741	33553	34928	40031	41290	38216	39567	0.247922	0.183738			AT5G04040.1	SDP1	Patatin-like phospholipase family protein	PF01734,PF11815	PTHR11711,PTHR11711:SF1	KOG2214	2.3.1.51,3.1.1.13,3.1.1.3,3.1.1.4	K14674	GO:0006629,GO:0005525
Cre07.g323800.t1.2	32619	39527	50680	41251	39288	47687	33458	42855	50574	43730	41189	50014	0.305379	0.257157
Cre09.g394400.t1.1	32497	31892	41851	39687	36882	38480	33311	34544	41761	42059	38644	40352	0.304828	0.219294			AT3G46920.1		Protein kinase superfamily protein with octicosapeptide/Phox/Bem1p domain	PF00069	PTHR23257,PTHR23257:SF349	KOG0192			GO:0004672,GO:0005524,GO:0006468
Cre09.g390604.t1.1	32440	31858	42282	39748	37027	38479	33259	34514	42194	42132	38798	40359	0.315258	0.223988
Cre07.g337100.t1.2	32422	36264	54117	43629	46227	51947	33255	39315	54002	46250	48464	54481	0.46618	0.504428
Cre09.g397697.t1.1	32283	27979	34997	26982	31714	26843	33114	30334	34923	28603	33250	28153	0.00177177	-0.0472858	Cytosolic 80S ribosomal protein L4; Cytosolic 60S large ribosomal subunit protein L4		AT5G02870.2		Ribosomal protein L4/L1 family	PF00573	PTHR19431	KOG1475		K02930	GO:0003735,GO:0005840,GO:0006412
Cre06.g308250.t1.2	32165	34876	44824	34536	36394	37258	32992	37812	44730	36612	38156	39076	0.200166	0.12537	Cytosolic 80S ribosomal protein S4; Cytosolic 40S small ribosomal subunit protein S4	RPS4	AT2G17360.1		Ribosomal protein S4 (RPS4A) family protein	PF08071,PF01479,PF00467,PF00900	PTHR11581	KOG0378		K02987	GO:0003735,GO:0005622,GO:0005840,GO:0006412,GO:0003723
Cre09.g388200.t1.1	32097	34388	40215	38127	37590	36515	32922	37283	40130	40418	39410	38298	0.198257	0.146467	Cytosolic 80S ribosomal protein L10; Cytosolic 60S large ribosomal subunit protein L10	RPL10	AT1G66580.1	RPL10C,SAG24	senescence associated gene 24	PF00252	PTHR11726	KOG0857		K02866	GO:0003735,GO:0005840,GO:0006412
Cre17.g701650.t1.2	32021	45515	55709	64903	40516	61044	32844	49347	55592	68803	42477	64022	0.597881	0.373785	Cytosolic 80S ribosomal protein L27; Cytosolic 60S large ribosomal subunit protein L27	RPL27	AT4G15000.1		Ribosomal L27e protein family	PF01777,PF00467	PTHR10497	KOG3418		K02901	GO:0003735,GO:0005622,GO:0005840,GO:0006412
Cre06.g296700.t1.2	31999	32113	31227	28211	30745	30441	32820	34815	31162	29907	32233	31926	-0.147357	-0.076142	Related to thiazole biosynthesis protein thiH/O. Pfam motif found in thiamin and biotin biosynthesis genes. Radical SAM protein required for the assembly of an active [Fe]-hydrogenase [PMID: 15082711]. Previously annotated as HYDG	HYDG1				PF06968	PTHR22976,PTHR22976:SF2				GO:0051186,GO:0051536
Cre08.g382500.t1.2	31941	44191	70056	58859	43454	57369	32763	47912	69909	62398	45558	60170	0.713708	0.390171	Cytosolic 80S ribosomal protein S25; Cytosolic 40S small ribosomal subunit protein S25	RPS25	AT2G16360.1		Ribosomal protein S25 family protein	PF03297	PTHR12850	KOG1767		K02975
Cre08.g383750.t1.1	31826	31305	41359	38317	36824	37456	32608	33889	41264	40583	38562	39257	0.299652	0.226845
Cre08.g383750.t2.1	31806	31305	41357	38328	36814	37475	32587	33888	41263	40594	38550	39276	0.30027	0.227435
Cre06.g278230.t1.1	31783	30987	39814	38124	35613	36932	32564	33543	39724	40384	37294	38708	0.277153	0.201241			AT2G45490.1	AtAUR3,AUR3	ataurora3	PF00069	PTHR24361:SF113,PTHR24361	KOG0032			GO:0004672,GO:0005524,GO:0006468
Cre06.g278230.t2.1	31774	30984	39816	38119	35608	36937	32555	33539	39726	40379	37289	38713	0.277369	0.201514			AT2G45490.1	AtAUR3,AUR3	ataurora3	PF00069	PTHR24361:SF113,PTHR24361	KOG0032			GO:0004672,GO:0005524,GO:0006468
Cre06.g308950.t1.2	31756	31359	41055	38650	36038	37300	32552	33967	40967	40961	37758	39116	0.300577	0.208726			AT4G23630.1	BTI1,RTNLB1	VIRB2-interacting protein 1	PF02453	PTHR10994:SF27,PTHR10994	KOG1792			GO:0005783
Cre13.g572312.t1.1	31612	25593	38162	41416	36399	36769	32431	27751	38082	43927	38162	38572	0.446446	0.350512
Cre06.g284250.t1.2	31538	33836	10504	7644	10378	10640	32358	36706	10482	8104	10880	11163	-1.89373	-1.64758	Chlorophyll a-b binding protein of LHCII	LHCBM8	AT2G05100.1	LHCB2,LHCB2.1	photosystem II light harvesting complex gene 2.1	PF00504	PTHR21649			K08913	GO:0009765,GO:0016020
Cre01.g017701.t1.1	31434	26176	15543	113030	55677	91559	32250	28386	15511	119859	58383	96048	1.15867	1.34874						PF03372,PF00078	PTHR13078,PTHR13078:SF14	KOG1995			GO:0003723,GO:0003964,GO:0006278
Cre16.g684650.t1.2	31355	31089	40306	37869	35612	36886	32139	33672	40219	40129	37307	38673	0.287931	0.207294			AT1G80480.1	PTAC17	plastid transcriptionally active 17	PF07683,PF02492	PTHR13748:SF11,PTHR13748	KOG2743
Cre13.g573351.t1.2	31212	31538	50147	43599	40768	41176	32014	34191	50042	46219	42741	43184	0.540011	0.376129			AT5G18380.1		Ribosomal protein S5 domain 2-like superfamily protein	PF00380	PTHR21569	KOG1753		K02960	GO:0003735,GO:0005622,GO:0005840,GO:0006412
Cre03.g164600.t1.2	31055	31822	23232	24389	24482	24065	31854	34500	23183	25855	25668	25239	-0.436289	-0.382356	P-type ATPase/cation transporter, plasma membrane. Probably hydrogen exporting. Previously annotated as PMH1		AT1G80660.1	AHA9,HA9	H(+)-ATPase 9	PF00702,PF00690,PF00122	PTHR24093:SF61,PTHR24093	KOG0202			GO:0003824,GO:0008152,GO:0006754,GO:0006812,GO:0015662,GO:0016020,GO:0000166,GO:0046872
Cre06.g289550.t1.2	30763	37244	66906	46661	36637	44398	31554	40380	66766	49465	38410	46564	0.692257	0.240371	Cytosolic 80S ribosomal protein L32; Cytosolic 60S large ribosomal subunit protein L32	RPL32	AT4G18100.1		Ribosomal protein L32e	PF01655	PTHR23413	KOG0878		K02912	GO:0003735,GO:0005622,GO:0005840,GO:0006412
Cre06.g261000.t1.2	30643	34303	37444	29609	32143	38567	31431	37190	37365	31388	33699	40449	0.00276912	0.111743	Similar to At1g79040, chloroplast-targeted	PSBR	AT1G79040.1	PSBR	photosystem II subunit R	PF04725					GO:0009523,GO:0009654,GO:0015979,GO:0042651
Cre12.g542250.t1.1	30209	33281	25473	22542	23299	24539	30989	36084	25420	23898	24427	25737	-0.44363	-0.419068	Beta-tubulin 1, GI:167458; major constituent of microtubules [PMID: 3460413]; it binds one mole of GTP that is hydrolyzed and alters dynamic instability of the microtubule cytoskeleton. The TUB1 and TUB2 genes encode identical proteins [PMID: 6098820]. T	TUB1	AT5G62690.1	TUB2	tubulin beta chain 2	PF03953,PF00091	PTHR11588	KOG1375		K07375	GO:0003924,GO:0005525,GO:0006184,GO:0043234,GO:0051258,GO:0005874,GO:0007017
Cre04.g220000.t2.1	30104	29760	39020	37004	34194	35763	30846	32213	38931	39198	35809	37483	0.30916	0.216944			AT1G18160.1		Protein kinase superfamily protein	PF07714	PTHR23257				GO:0004672,GO:0006468
Cre04.g220000.t1.1	30100	29765	39017	37003	34198	35765	30842	32219	38929	39197	35813	37485	0.309067	0.217037			AT1G18160.1		Protein kinase superfamily protein	PF07714	PTHR23257				GO:0004672,GO:0006468
Cre03.g145647.t1.1	30038	8175	6663	8074	16176	8448	30824	8865	6650	8564	16967	8866	-1.38335	-0.61951
Cre17.g738450.t1.1	30048	29573	38469	36494	34197	35580	30797	32030	38384	38669	35824	37306	0.294481	0.219064			AT1G24530.1		Transducin/WD40 repeat-like superfamily protein	PF00400	PTHR22844	KOG0294
Cre13.g578400.t1.2	30005	29712	39175	37066	34347	35754	30757	32179	39090	39279	35983	37486	0.316396	0.223254
Cre01.g000700.t1.1	29894	29250	38863	36525	34173	35363	30646	31684	38782	38711	35805	37088	0.314135	0.22586			AT3G03550.1		RING/U-box superfamily protein	PF00097	PTHR10588:SF7,PTHR10588	KOG1493
Cre08.g370650.t1.2	29665	29409	38724	36653	33876	35400	30405	31846	38640	38840	35485	37116	0.315724	0.221885			AT1G13700.1	PGL1	6-phosphogluconolactonase 1		PTHR11054	KOG3147
Cre02.g120150.t1.2	29523	32712	46652	37940	37359	41810	30282	35467	46553	40219	39168	43850	0.400274	0.336463	RuBisCO small subunit 2, chloroplast precursor [PMID: 3820291]	RBCS2	AT1G67090.1	RBCS1A	ribulose bisphosphate carboxylase small chain 1A	PF00101			4.1.1.39	K01602	GO:0015977,GO:0016984
Cre06.g278222.t1.1	29418	30720	39435	31133	32264	32036	30175	33307	39352	33004	33825	33600	0.188762	0.0869224	Receptor of activated protein kinase C 1, component of 40S small ribosomal subunit; Also cytosolic 40S small ribosomal subunit protein RACK1. Previously annotated as RACK1 and CBLP. Initially described [PMID: 2116589] as CBLP. Smith and Lee 2008 [PMID:		AT3G18130.1	RACK1C_AT	receptor for activated C kinase 1C	PF00400	PTHR19868	KOG0279
Cre04.g227000.t1.1	29356	28777	38280	36001	33504	34784	30101	31181	38201	38163	35111	36485	0.317441	0.224429			AT4G02460.1	PMS1	DNA mismatch repair protein, putative	PF08676,PF01119,PF02518	PTHR10073:SF9,PTHR10073	KOG1978		K10858	GO:0005524,GO:0006298,GO:0030983
Cre12.g529651.t1.1	29291	31894	43442	34106	33269	36153	30044	34579	43351	36156	34879	37917	0.299028	0.171796		RPL7A	AT3G62870.1		Ribosomal protein L7Ae/L30e/S12e/Gadd45 family protein	PF01248	PTHR23105:SF1,PTHR23105	KOG3166		K02936
Cre01.g041400.t1.1	29284	29033	38442	36089	33496	35027	30012	31436	38357	38235	35086	36719	0.317829	0.224724
Cre02.g083750.t2.1	29196	28707	37107	35200	33181	34622	29923	31087	37025	37297	34758	36298	0.284758	0.219923			AT3G46640.1	LUX,PCL1	Homeodomain-like superfamily protein	PF00249
Cre02.g083750.t1.1	29176	28699	37109	35211	33177	34604	29903	31078	37028	37309	34753	36278	0.285719	0.220098			AT3G46640.1	LUX,PCL1	Homeodomain-like superfamily protein	PF00249
Cre12.g540100.t1.1	29029	28698	37327	35119	33263	34271	29735	31054	37239	37187	34822	35906	0.29201	0.218479
Cre12.g540100.t2.1	29021	28687	37325	35118	33250	34250	29726	31041	37237	37187	34808	35885	0.292456	0.218267
Cre03.g149800.t1.1	28792	28525	37068	35128	32641	34071	29506	30886	36986	37219	34189	35717	0.297143	0.211034	Microtubule associated protein also known as MOR1 and XMAP215/Dis1		AT2G35630.1	GEM1,MOR1	ARM repeat superfamily protein		PTHR12609	KOG1820
Cre11.g478528.t1.1	28745	28126	37160	34548	32850	33830	29472	30478	37084	36621	34424	35480	0.297977	0.221618
Cre12.g549550.t1.2	28591	31107	24849	22615	22928	24438	29328	33730	24796	23974	24039	25633	-0.370677	-0.34425	Beta-tubulin 2, GI:167458; major constituent of microtubules [PMID: 3460413]; it binds one mole of GTP that is hydrolyzed and alters dynamic instability of the microtubule cytoskeleton. The TUB1 and TUB2 genes encode identical proteins [PMID: 6098820]. T	TUB2	AT5G62690.1	TUB2	tubulin beta chain 2	PF03953,PF00091	PTHR11588	KOG1375		K07375	GO:0003924,GO:0005525,GO:0006184,GO:0043234,GO:0051258,GO:0005874,GO:0007017
Cre13.g606750.t1.1	28438	27663	35615	33922	31947	32972	29139	29949	35535	35935	33457	34560	0.274473	0.203044			AT2G35430.1		Zinc finger C-x8-C-x5-C-x3-H type family protein	PF00023,PF00642	PTHR12447	KOG3227			GO:0005515,GO:0003676,GO:0008270
Cre12.g557503.t1.1	28437	28467	36828	34389	32702	33514	29115	30781	36732	36389	34216	35086	0.287847	0.210449
Cre12.g557503.t2.1	28435	28472	36832	34391	32694	33510	29112	30786	36736	36392	34207	35083	0.287918	0.210147
Cre01.g047750.t1.2	28252	31752	40367	33470	33220	35212	28979	34425	40283	35484	34830	36931	0.256995	0.178623	Cytosolic 80S ribosomal protein L18a; Cytosolic 60S large ribosomal subunit protein L18a	RPL18A	AT2G34480.1		Ribosomal protein L18ae/LX family protein	PF01775	PTHR10052,PTHR10052:SF1	KOG0829		K02882	GO:0003735,GO:0005840,GO:0006412
Cre13.g566300.t1.2	27983	27724	36501	34394	31942	33339	28677	30017	36419	36440	33457	34948	0.31189	0.220871			AT3G28460.1		methyltransferases	PF03602					GO:0008168,GO:0031167
Cre06.g272950.t1.1	27955	35414	51903	45814	33505	40329	28674	38394	51793	48568	35127	42297	0.581502	0.207144	Cytosolic 80S ribosomal protein S18; Cytosolic 40S small ribosomal subunit protein S18	RPS18	AT1G22780.1	PFL,PFL1,RPS18A	Ribosomal protein S13/S18 family	PF00416	PTHR10871:SF2,PTHR10871	KOG3311		K02964	GO:0003723,GO:0003735,GO:0005622,GO:0005840,GO:0006412
Cre17.g726750.t1.2	27816	25211	26929	21355	27712	24988	28532	27334	26872	22638	29053	26207	-0.174239	-0.0157033	3-deoxy-D-arabino-heptulosonate 7-phosphate (DAHP) synthetase (EC 2.5.1.54); predicted mitochondrial by Target-P, but plastidic by homology. Catalyzes the first step of the shikimate pathway (PMID: 12242393; PMID: 16963634). Previously annotated as SHKA		AT4G39980.1	DHS1	3-deoxy-D-arabino-heptulosonate 7-phosphate synthase 1	PF01474	PTHR21337		2.5.1.54	K01626	GO:0003849,GO:0009073
Cre14.g609350.t1.1	27843	27382	34847	33006	31513	32425	28507	29616	34759	34933	32975	33957	0.261883	0.203572			AT5G11510.1	AtMYB3R4,MYB3R-4	myb domain protein 3r-4	PF00249	PTHR10641
Cre02.g095076.t1.1	27782	27608	36154	34329	31474	32984	28470	29886	36073	36367	32962	34571	0.311888	0.210716	Major facilitator superfamily transporter. Matsuo et al.\'s (2008) roc39 (rhythm of chloroplast) circadian rhythm mutant locus maps here		AT5G13740.1	ZIF1	zinc induced facilitator 1	PF07690	PTHR24004,PTHR24004:SF23	KOG0255			GO:0016021,GO:0055085
Cre12.g507300.t1.2	27675	30284	48077	39780	34712	38534	28387	32834	47976	42171	36393	40414	0.558243	0.327186	Hypothetical protein highly conserved with protein on chromosome 5 of Arabidopsis and also with mammalian protein. Putative TGF (transforming growth factor) beta inducible nuclear protein TINP1 [Oryza sativa (japonica cultivar-group)].; May be associated	LCI30	AT5G06360.1		Ribosomal protein S8e family protein	PF01201	PTHR12642	KOG3163
Cre15.g640100.t1.2	27681	27538	36006	34121	31570	33050	28366	29812	35925	36148	33064	34644	0.308979	0.218844
Cre14.g617900.t1.2	27629	40913	73905	56003	40175	53573	28339	44356	73750	59370	42120	56187	0.872786	0.435421	Cytosolic 80S ribosomal protein L35; Cytosolic 60S large ribosomal subunit protein L35	RPL35	AT3G55170.1		Ribosomal L29 family protein	PF00831	PTHR13872:SF3,PTHR13872	KOG3436		K02918	GO:0003735,GO:0005622,GO:0005840,GO:0006412
Cre17.g715000.t1.2	27625	27500	36042	34070	31500	32949	28308	29772	35961	36094	32990	34537	0.311046	0.217406	Redox-regulated chaperone, activated by oxidative stress; inactive as a monomer, active as a dimer, dimerization via disulfide bond formation. Acts as holdase to maintain unfolded proteins in folding competent state until DnaK is reactivated [PMID: 156943	HSP33				PF01430					GO:0005737,GO:0006457,GO:0051082
Cre12.g516300.t1.1	27620	27148	35686	33304	31777	32472	28304	29398	35606	35278	33282	34038	0.296844	0.222418		CGL154
Cre12.g517700.t1.2	27383	27059	35748	33708	31798	33067	28066	29302	35669	35718	33309	34668	0.315413	0.244807	Short-chain dehydrogenase/reductase, probably chlorophyll b reductase. Conserved expressed protein of the short-chain dehydrogenase/reductase family; homolog of plant NYC1, Non-Yellow Coloring 1 (PMID: 17416733)	NYC1	AT4G13250.1	NYC1	NAD(P)-binding Rossmann-fold superfamily protein	PF00106	PTHR24314,PTHR24314:SF37	KOG0725	1.1.1.294	K13606	GO:0008152,GO:0016491
Cre10.g459200.t1.2	27195	27000	16102	14014	20956	20777	27894	29272	16068	14856	21971	21791	-0.88645	-0.385493	P-type ATPase/cation transporter, plasma membrane, see GI:16751320; Low-CO2 inducible gene revealed by cDNA array analyses; regulated by CCM1 [PMID: 15235119]. Acclimation to changing CO2 concentrations and light intensities was studied by Yamano et al. 2		AT2G18960.1	AHA1,HA1,OST2,PMA	H(+)-ATPase 1	PF00702,PF00690,PF00122	PTHR24093:SF61,PTHR24093	KOG0205	3.6.3.6	K01535	GO:0003824,GO:0008152,GO:0006754,GO:0006812,GO:0015662,GO:0016020,GO:0000166,GO:0046872
Cre02.g115200.t1.2	27166	33895	42896	39067	32663	40633	27864	36748	42806	41415	34245	42616	0.382387	0.250442	Cytosolic 80S ribosomal protein L27a; Cytosolic 60S large ribosomal subunit protein L27a. Candidate gene for the cycloheximide resistance mutation act1.	RPL27A	AT1G70600.1		Ribosomal protein L18e/L15 superfamily protein	PF00828	PTHR11721	KOG1742		K02900
Cre10.g456200.t1.2	27138	35974	63603	51968	36182	47895	27836	39002	63469	55092	37933	50231	0.82688	0.399504	Cytosolic 80S ribosomal protein S24; Cytosolic 40S small ribosomal subunit protein S24. Possible locus for PR1 (paromomycin resistance) genetic marker	RPS24	AT5G28060.1		Ribosomal protein S24e family protein	PF01282	PTHR10496	KOG3424		K02974	GO:0003735,GO:0005622,GO:0005840,GO:0006412
Cre01.g027000.t1.2	27123	36369	59719	49472	35251	45396	27821	39431	59593	52445	36958	47610	0.736352	0.330545	Cytosolic 80S ribosomal protein L11; Cytosolic 60S large ribosomal subunit protein L11	RPL11	AT2G42740.1	RPL16A	ribosomal protein large subunit 16A	PF00673,PF00281	PTHR11994:SF2,PTHR11994	KOG0397			GO:0003735,GO:0005622,GO:0005840,GO:0006412
Cre03.g159500.t1.2	27076	26520	21568	20214	19681	18319	27773	28750	21522	21430	20634	19213	-0.396119	-0.504355	Pyridoxal-dependent decarboxylase acting on ornithine to produce putrescine, first step in polyamine biosynthesis(PMID: 11950995); fully active, based on conservation of important residues (PMID: 16847581), in particular a conserved lysine residue which i		AT3G14390.1		Pyridoxal-dependent decarboxylase family protein	PF00278,PF02784	PTHR11482,PTHR11482:SF28	KOG0622	4.1.1.17	K01581	GO:0003824
Cre10.g462150.t1.1	27082	26718	34828	33012	30710	32029	27749	28921	34749	34968	32160	33570	0.298917	0.213951
Cre12.g551501.t1.1	27029	27031	28750	26870	25185	26177	27723	29306	28689	28486	26403	27455	0.00368214	-0.0825322
Cre02.g111350.t1.2	26981	26603	35193	33150	30861	32123	27658	28815	35119	35137	32337	33687	0.315033	0.225409			AT1G80710.1	DRS1	DROUGHT SENSITIVE 1	PF00400	PTHR22850:SF44,PTHR22850	KOG4328
Cre01.g040000.t1.2	26671	27443	45670	34779	34280	35436	27357	29752	45574	36869	35939	37166	0.52968	0.356243	Cytosolic 80S ribosomal protein L26; Cytosolic 60S large ribosomal subunit protein L26	RPL26	AT3G49910.1		Translation protein SH3-like family protein	PF00467	PTHR11143	KOG3401		K02898	GO:0003735,GO:0006412,GO:0015934
Cre03.g145007.t1.1	26526	26141	34595	32464	30297	31377	27186	28311	34519	34396	31736	32899	0.312414	0.219904
Cre13.g567400.t1.1	26524	26128	33891	32116	29996	31163	27177	28283	33815	34020	31412	32661	0.290558	0.208257	Similar to calcium/calmodulin-dependent 3\',5\'-cyclic nucleotide phosphodiesterase IB from Rattus norvegicus. Long protein with C-terminal phosphodiesterase domain 3\',5\'-cyclic-nucleotide phosphodiesterase					PF00233,PF03924	PTHR11347:SF75,PTHR11347				GO:0004114,GO:0007165
Cre03.g160600.t1.1	26440	25797	32812	31222	29493	30494	27088	27923	32737	33068	30884	31959	0.258482	0.192038			AT5G66320.1	GATA5	GATA transcription factor 5	PF00320					GO:0003700,GO:0006355,GO:0008270,GO:0043565
Cre09.g393580.t1.1	26343	26534	33478	31952	29136	30464	27000	28735	33404	33853	30517	31937	0.271078	0.164209						PF03097
Cre01.g041300.t1.2	26340	26124	34232	32332	30146	31420	26995	28290	34156	34259	31577	32940	0.307424	0.222801			AT5G02410.1		DIE2/ALG10 family	PF04922	PTHR12989,PTHR12989:SF10	KOG2642	2.4.1.-	K03850	GO:0016021,GO:0016758
Cre02.g143350.t1.1	26282	25801	33972	31944	29722	30834	26938	27942	33899	33848	31136	32330	0.303874	0.209696	3\',5\'-cyclic-nucleotide phosphodiesterase. Similarity restricted to carboxy terminus. Most similar to PDE1 C of mouse					PF00233,PF03924	PTHR11347:SF75,PTHR11347		3.1.4.17	K01120	GO:0004114,GO:0007165
Cre08.g372850.t1.2	26101	25772	33994	32000	29855	31029	26753	27910	33921	33909	31276	32534	0.311349	0.223198			AT5G22480.1		ZPR1 zinc-finger domain protein	PF03367	PTHR10876				GO:0008270
Cre10.g459250.t1.2	25931	37183	61621	49170	32948	45553	26599	40314	61492	52127	34544	47776	0.763855	0.298969	Cytosolic 80S ribosomal protein L35a; Cytosolic 60S large ribosomal subunit protein L35a	RPL35A	AT1G07070.1		Ribosomal protein L35Ae family protein	PF01247	PTHR10902	KOG0887		K02917	GO:0003735,GO:0005622,GO:0005840,GO:0006412
Cre12.g556950.t1.2	25896	25481	33429	31539	29546	30634	26540	27594	33355	33417	30951	32117	0.302707	0.22036								KOG4709
Cre17.g716600.t2.1	25859	25578	33674	31674	29517	30783	26501	27696	33600	33561	30918	32272	0.309405	0.221456
Cre17.g716600.t1.1	25859	25588	33668	31694	29521	30805	26500	27707	33594	33582	30922	32295	0.309479	0.22184
Cre16.g692228.t1.1	25835	25265	33401	31456	29313	30494	26485	27370	33331	33339	30712	31978	0.307937	0.219137			AT3G06630.1		protein kinase family protein	PF00069	PTHR26392,PTHR26392:SF117	KOG0192			GO:0004672,GO:0005524,GO:0006468
Cre02.g075700.t1.2	25771	23990	37380	31763	30886	31846	26434	26010	37302	33672	32382	33400	0.436526	0.326928	Cytosolic 80S ribosomal protein L19; Cytosolic 60S large ribosomal subunit protein L19	RPL19	AT3G16780.1		Ribosomal protein L19e family protein	PF01280	PTHR10722	KOG1696		K02885	GO:0003735,GO:0005622,GO:0005840,GO:0006412
Cre06.g286400.t1.2	25734	25383	33425	31134	29572	30410	26359	27474	33346	32969	30963	31867	0.300841	0.222957						PF08583
Cre19.g750747.t1.1	25707	25493	33244	31500	29190	30531	26341	27594	33167	33366	30567	31997	0.302874	0.214103	RAP-domain containing protein. The RNA-binding RAP domain consists of multiple blocks of charged and aromatics residues and is predicted to be composed of alpha helical and beta strand structures. Previously annotated as CLR16					PF08373
Cre09.g399550.t1.2	25669	25500	33254	31193	29127	30149	26311	27621	33183	33056	30515	31612	0.296534	0.204097			AT5G14420.1	RGLG2	RING domain ligase2	PF07002,PF04564	PTHR10857				GO:0000151,GO:0004842,GO:0016567
Cre04.g211600.t1.1	25658	24958	33016	30551	29188	29564	26305	27050	32950	32385	30589	31007	0.292216	0.207205			AT3G01090.2	AKIN10,KIN10,SNRK1.1	SNF1 kinase homolog 10	PF00069,PF02149	PTHR24343,PTHR24343:SF123	KOG0583			GO:0004672,GO:0005524,GO:0006468,GO:0004674
Cre03.g205250.t1.1	25604	25381	33326	31447	29265	30508	26239	27480	33252	33316	30652	31980	0.30938	0.221456	Belongs to the family of exostosin-like glycosyltransferases		AT3G57630.1		exostosin family protein	PF03016	PTHR11062,PTHR11062:SF13	KOG1021			GO:0016020
Cre06.g310150.t1.2	25572	25057	33326	31257	29207	30143	26219	27150	33257	33132	30607	31616	0.314952	0.221457
Cre16.g692585.t1.2	25548	25048	33860	31213	29268	30115	26200	27153	33794	33094	30682	31598	0.326164	0.223183							PTHR24412:SF248,PTHR24412
Cre01.g011000.t1.2	25525	28613	40510	34416	31468	33925	26182	31021	40425	36484	32992	35581	0.427065	0.261547	Cytosolic 80S ribosomal protein L6; Cytosolic 60S large ribosomal subunit protein L6	RPL6	AT1G74050.1		Ribosomal protein L6 family protein	PF01159,PF03868	PTHR10715	KOG1694		K02934	GO:0003735,GO:0005622,GO:0005840,GO:0006412
Cre02.g095086.t1.1	25523	25165	33234	31102	29246	30289	26157	27254	33161	32955	30635	31758	0.307861	0.224237			AT3G56160.1		Sodium Bile acid symporter family		PTHR18640,PTHR18640:SF5			K14347
Cre12.g489153.t1.1	25479	35444	60764	56577	38826	48788	26136	38430	60637	59983	40706	51171	0.901626	0.508935		RPL31	AT5G56710.1		Ribosomal protein L31e family protein	PF01198	PTHR10956	KOG0893		K02910	GO:0003735,GO:0005622,GO:0005840,GO:0006412
Cre06.g284200.t1.2	25441	27993	8529	6178	8330	8685	26101	30370	8511	6547	8734	9112	-1.90698	-1.66194	Chlorophyll a-b binding protein of LHCII	LHCBM9	AT2G05070.1	LHCB2,LHCB2.2	photosystem II light harvesting complex gene 2.2	PF00504	PTHR21649				GO:0009765,GO:0016020
Cre04.g229494.t1.1	25481	25110	32856	30347	29214	29734	26100	27175	32778	32132	30588	31153	0.284999	0.212803			AT5G53140.1		Protein phosphatase 2C family protein	PF00481	PTHR13832				GO:0003824
Cre06.g282251.t1.2	25457	25277	33158	31212	29091	30387	26086	27366	33084	33066	30469	31853	0.307482	0.221489						PF01753					GO:0008270
Cre01.g007051.t1.2	25344	29721	36494	28610	24726	28749	26007	32244	36421	30337	25930	30161	0.196652	-0.0545148		RPL40	AT2G36170.1		Ubiquitin supergroup;Ribosomal protein L40e	PF00240,PF01020	PTHR10666	KOG0003		K02927	GO:0005515,GO:0003735,GO:0005840,GO:0006412
Cre06.g310700.t2.1	25118	38414	64352	57354	32280	51066	25765	41648	64217	60802	33844	53558	0.891057	0.374642	This gene has also been annotated as RPL41 (according to the nomenclature used for the yeast ribosomal subunits) and shown to be the site of the cycloheximide resistance mutation ACT2. See PMID: 11254126. Cytosolic 80S ribosomal protein L36a; Cytosolic	RPL36A	AT4G14320.1		Zinc-binding ribosomal protein family protein	PF00935	PTHR10369	KOG3464			GO:0003735,GO:0005622,GO:0005840,GO:0006412
Cre06.g310700.t1.2	25118	38414	64352	57354	32280	51066	25765	41648	64217	60802	33844	53558	0.891057	0.374642	This gene has also been annotated as RPL41 (according to the nomenclature used for the yeast ribosomal subunits) and shown to be the site of the cycloheximide resistance mutation ACT2. See PMID: 11254126. Cytosolic 80S ribosomal protein L36a; Cytosolic	RPL36A	AT4G14320.1		Zinc-binding ribosomal protein family protein	PF00935	PTHR10369	KOG3464		K02929	GO:0003735,GO:0005622,GO:0005840,GO:0006412
Cre10.g420650.t1.2	25113	24885	32751	30869	28715	29930	25735	26942	32678	32703	30073	31373	0.311691	0.222133			AT3G21540.1		transducin family protein / WD-40 repeat family protein	PF00400	PTHR22847:SF228,PTHR22847	KOG0645
Cre09.g407900.t1.2	25048	24069	32695	30440	28974	29251	25688	26089	32631	32278	30374	30691	0.326122	0.238046			AT1G54310.2		S-adenosyl-L-methionine-dependent methyltransferases superfamily protein	PF10672	PTHR11061,PTHR11061:SF11
Cre09.g396213.t1.1	25020	26037	13612	10671	13538	13729	25664	28229	13583	11313	14193	14399	-1.11417	-0.914489	Oxygen-evolving enhancer protein 1, chloroplast precursor (OEE1); 33 kDa subunit of oxygen evolving complex of photosystem II [PMID: 3556163, GI:18160]. The mutant fud44 mutant has a TOC1 (Transposon Of Chlamydomonas) atypical long-terminal repeat (LTR)		AT5G66570.1	MSP-1,OE33,OEE1,OEE33,PSBO-1,PSBO1	PS II oxygen-evolving complex 1	PF01716				K02716	GO:0005509,GO:0009523,GO:0009654,GO:0015979,GO:0019898,GO:0042549
Cre10.g434726.t1.1	25032	17347	11844	15752	18970	15732	25651	18772	11810	16673	19862	16486	-0.641249	-0.28941
Cre02.g120100.t1.2	24935	27005	37487	30269	30368	33162	25574	29278	37408	32088	31836	34779	0.341393	0.28032	Ribulose bisphosphate carboxylase/oxygenase small subunit 1 [PMID: 3820291; PMID: 521455; PMID: 11641402]	RBCS1	AT1G67090.1	RBCS1A	ribulose bisphosphate carboxylase small chain 1A	PF00101			4.1.1.39	K01602	GO:0015977,GO:0016984
Cre10.g445850.t1.1	24543	23995	32016	29798	28170	28813	25164	26002	31951	31588	29523	30226	0.31248	0.223725			AT1G73700.1		MATE efflux family protein	PF01554	PTHR11206:SF42,PTHR11206	KOG1347			GO:0006855,GO:0015238,GO:0015297,GO:0016020,GO:0055085
Cre16.g653258.t1.2	24510	24272	32036	30086	28108	29232	25120	26286	31966	31879	29443	30648	0.31262	0.225195			AT5G19330.1	ARIA	ARM repeat protein interacting with ABF2	PF00651	PTHR26379,PTHR26379:SF178			K10520	GO:0005515
Cre04.g228650.t1.2	24504	24085	31802	29808	27906	28847	25118	26087	31735	31589	29238	30251	0.306483	0.21635			AT2G34660.1	ATMRP2,EST4,MRP2	multidrug resistance-associated protein 2	PF00664,PF00005	PTHR24223	KOG0054			GO:0005524,GO:0006810,GO:0016021,GO:0042626,GO:0055085,GO:0016887
Cre04.g229850.t1.2	24422	24258	31819	30032	27908	29123	25025	26258	31747	31811	29225	30524	0.309608	0.220442
Cre16.g665750.t1.2	24239	24147	31590	29901	27684	28937	24835	26135	31517	31671	28989	30327	0.309979	0.21875	RNA Pseudouridine synthase. Required for trans-splicing of chloroplast psaA mRNA 2nd intron. Similar regions to pseudouridine synthase. Published as MAA2 [PMID: 10562560]	RAA2	AT5G14460.1		Pseudouridine synthase family protein	PF01509	PTHR23127				GO:0006396
Cre17.g703400.t1.1	24002	23816	30923	28989	27573	28240	24583	25770	30848	30690	28863	29583	0.28941	0.215048
Cre10.g448600.t1.2	23761	23381	31225	29140	27270	28267	24357	25325	31159	30879	28571	29644	0.320445	0.228656						PF12309	PTHR20956
Cre09.g395658.t1.1	23721	22407	27982	26772	26186	26017	24317	24278	27924	28373	27441	27286	0.212255	0.171463			AT1G67580.1		Protein kinase superfamily protein	PF00069	PTHR24055,PTHR24055:SF166	KOG0593			GO:0004672,GO:0005524,GO:0006468
Cre01.g039250.t2.1	23606	22639	30614	23142	24154	24058	24213	24545	30549	24534	25322	25231	0.175948	0.0521517	Cytosolic 80S ribosomal protein S2; Cytosolic 40S small ribosomal subunit protein S2	RPS2	AT2G41840.1		Ribosomal protein S5 family protein	PF03719,PF00333	PTHR13718,PTHR13718:SF4	KOG0877		K02981	GO:0003735,GO:0005622,GO:0005840,GO:0006412,GO:0003723
Cre01.g039250.t1.1	23584	22613	30574	23110	24126	24027	24191	24517	30509	24499	25294	25198	0.175502	0.0519126	Cytosolic 80S ribosomal protein S2; Cytosolic 40S small ribosomal subunit protein S2	RPS2	AT2G41840.1		Ribosomal protein S5 family protein	PF03719,PF00333	PTHR13718,PTHR13718:SF4	KOG0877		K02981	GO:0003735,GO:0005622,GO:0005840,GO:0006412,GO:0003723
Cre06.g295400.t1.2	23406	23355	30727	28837	27019	28213	23982	25280	30656	30545	28292	29567	0.313095	0.232109	Present in thylakoid proteome based on mass spectrometric peptide identification; mitochondrial localization assumed [PMID: 17078018]. Previously annotated as MITC11		AT5G46800.1	BOU	Mitochondrial substrate carrier family protein	PF00153	PTHR24089:SF114,PTHR24089	KOG0758		K03454
Cre02.g096700.t1.1	23368	23351	30028	28263	26802	27754	23931	25261	29954	29920	28051	29070	0.28352	0.215615			AT3G43700.1	ATBPM6,BPM6	BTB-POZ and MATH domain 6	PF00651	PTHR26379,PTHR26379:SF178				GO:0005515
Cre08.g382590.t1.1	23337	23223	30380	28629	26621	27887	23910	25135	30309	30324	27875	29225	0.306007	0.2194			AT3G33520.1	ARP6,ATARP6,ESD1,SUF3	actin-related protein 6	PF00022	PTHR11937,PTHR11937:SF21	KOG0680		K11662
Cre08.g382590.t2.1	23335	23222	30382	28631	26620	27888	23908	25134	30311	30326	27875	29226	0.306168	0.219482			AT3G33520.1	ARP6,ATARP6,ESD1,SUF3	actin-related protein 6	PF00022	PTHR11937,PTHR11937:SF21	KOG0680		K11662
Cre11.g467578.t1.1	23159	29797	46729	38394	30755	37706	23755	32305	46631	40702	32243	39547	0.639545	0.356808			AT2G19730.1		Ribosomal L28e protein family	PF01778	PTHR10544	KOG3412		K02903	GO:0003735,GO:0005622,GO:0005840,GO:0006412
Cre13.g603550.t1.2	23094	25194	33464	29848	26509	30210	23688	27315	33394	31642	27792	31685	0.350651	0.221737
Cre07.g328000.t1.2	23094	20179	27722	23629	20931	21184	23684	21872	27662	25045	21939	22214	0.210358	-0.0451397
Cre06.g257150.t1.2	23003	38308	39064	45075	32094	47548	23595	41533	38982	47785	33647	49868	0.413871	0.358762	Cytosolic 80S ribosomal protein L37a; Cytosolic 60S large ribosomal subunit protein L37a	RPL37A	AT3G60245.1		Zinc-binding ribosomal protein family protein	PF01780	PTHR11517	KOG0402		K02921	GO:0003735,GO:0005622,GO:0005840,GO:0006412
Cre03.g159500.t2.1	22933	22278	19108	17296	16892	15746	23523	24151	19067	18335	17710	16515	-0.350066	-0.478136	Pyridoxal-dependent decarboxylase acting on ornithine to produce putrescine, first step in polyamine biosynthesis(PMID: 11950995); fully active, based on conservation of important residues (PMID: 16847581), in particular a conserved lysine residue which i		AT3G14390.1		Pyridoxal-dependent decarboxylase family protein	PF00278,PF02784	PTHR11482,PTHR11482:SF28	KOG0622	4.1.1.17	K01581	GO:0003824
Cre09.g403071.t1.1	22916	22878	29738	27930	26334	27178	23468	24747	29664	29568	27561	28466	0.296904	0.216634
Cre12.g512600.t1.2	22682	25831	40104	33769	28403	33883	23265	28005	40019	35798	29778	35536	0.564416	0.34927	Cytosolic 80S ribosomal protein L18; Cytosolic 60S large ribosomal subunit protein L18	RPL18	AT3G05590.1	RPL18	ribosomal protein L18	PF00828	PTHR10934	KOG1714		K02883	GO:0003735,GO:0005622,GO:0005840,GO:0006412
Cre09.g407450.t1.2	22609	22528	29363	27671	25884	26915	23165	24387	29296	29310	27106	28210	0.30155	0.218178			AT1G73470.1
Cre01.g027575.t1.1	22569	22457	29395	27678	25786	26926	23124	24307	29327	29318	27001	28220	0.30617	0.219382
Cre07.g342900.t1.1	22535	22377	29288	27662	25755	26865	23086	24218	29220	29297	26968	28155	0.306904	0.220679			AT1G49820.1	ATMTK,MTK	S-methyl-5-thioribose kinase	PF01633					GO:0016773
Cre12.g484050.t1.2	22478	33903	48183	39589	31447	40816	23056	36757	48082	41968	32969	42807	0.590274	0.341295	Cytosolic 80S ribosomal protein L36; Cytosolic 60S large ribosomal subunit protein L36	RPL36	AT5G02450.1		Ribosomal protein L36e family protein	PF01158	PTHR10114	KOG3452		K02920	GO:0003735,GO:0005622,GO:0005840,GO:0006412
Cre12.g521300.t1.2	22406	25778	35219	29171	25317	29013	22981	27948	35145	30924	26543	30427	0.375485	0.161716
Cre15.g634750.t1.1	22373	22535	28001	26940	25085	25925	22929	24408	27939	28544	26279	27178	0.254817	0.175381			AT1G62420.1		Protein of unknown function (DUF506)	PF04720
Cre10.g445750.t1.2	22368	22291	29313	27394	25646	26733	22916	24125	29245	29014	26852	28013	0.308559	0.221968
Cre02.g082000.t1.2	22033	21871	28693	26928	25203	26264	22574	23674	28628	28520	26393	27524	0.305296	0.221345			AT4G12740.1		HhH-GPD base excision DNA repair family protein	PF00730	PTHR10359,PTHR10359:SF1		3.2.2.-	K03575	GO:0006284
Cre10.g420750.t1.2	21992	28776	52211	50411	28608	40302	22559	31198	52101	53441	29994	42270	0.973312	0.426838	Cytosolic 80S ribosomal protein L30; Cytosolic 60S large ribosomal subunit protein L30	RPL30	AT1G77940.1		Ribosomal protein L7Ae/L30e/S12e/Gadd45 family protein	PF01248	PTHR11449	KOG2988		K02908	GO:0003735,GO:0005622,GO:0005840,GO:0006412
Cre16.g676533.t2.1	21829	19149	20403	20717	21687	20367	22338	20693	20343	21900	22677	21303	-0.0266347	0.0314762						PF00207	PTHR13062:SF1,PTHR13062				GO:0004866
Cre16.g676533.t1.1	21818	19148	20404	20738	21692	20379	22327	20692	20344	21923	22682	21315	-0.0254522	0.0324271						PF00207	PTHR13062:SF1,PTHR13062				GO:0004866
Cre10.g465450.t1.2	21713	21435	28397	26481	24723	25452	22261	23223	28339	28066	25908	26695	0.310495	0.209786						PF00685					GO:0008146
Cre50.g761497.t1.1	21651	21465	28002	25987	24951	25588	22178	23231	27934	27518	26121	26809	0.288257	0.221121			AT5G22830.1	ATMGT10,GMN10,MGT10,MRS2-11	magnesium (Mg) transporter 10	PF01544	PTHR13890				GO:0016020,GO:0030001,GO:0046873,GO:0055085
Cre02.g095145.t1.1	21601	21524	28056	26474	24696	25757	22129	23291	27989	28035	25855	26988	0.302743	0.218417
Cre08.g372100.t1.2	21542	21729	21679	19803	17800	17791	22096	23557	21634	20994	18662	18659	-0.0989022	-0.290717	HSP70A is one of 9 genes encoding HSP70-like proteins in Chlamydomonas; HSP70A is localized to the cytosol and to flagella; it is inducible by heat shock and light [PMID: 2779571, 1541398, 16151252, 16143837]. Found in the flagellar proteome [PMID: 159988	HSP70A	AT1G16030.1	Hsp70b	heat shock protein 70B	PF00012	PTHR19375	KOG0100		K03283	GO:0005524
Cre12.g553678.t1.1	21422	20769	28081	26101	24642	25317	21974	22521	28029	27679	25840	26569	0.324231	0.236164
Cre14.g626466.t1.1	21315	21179	27514	25960	24219	25224	21835	22918	27449	27492	25356	26429	0.295873	0.210549			AT2G45490.1	AtAUR3,AUR3	ataurora3	PF00069	PTHR24349	KOG0032			GO:0004672,GO:0005524,GO:0006468
Cre02.g143050.t1.2	21262	21443	35331	36521	25640	30318	21808	23247	35256	38717	26881	31796	0.715291	0.381093	Cytosolic 80S ribosomal protein P2; Cytosolic 60S large ribosomal subunit protein P2		AT2G27710.4		60S acidic ribosomal protein family	PF00428	PTHR21141	KOG3449		K02943	GO:0003735,GO:0005622,GO:0005840,GO:0006414
Cre09.g417000.t1.2	21157	20760	27578	25522	24354	24810	21681	22484	27518	27041	25513	26013	0.304906	0.222403			AT2G45840.1		Arabidopsis thaliana protein of unknown function (DUF821)	PF05686	PTHR12203,PTHR12203:SF13
Cre06.g278135.t1.1	21136	25926	45520	40337	32106	39246	21676	28105	45421	42755	33656	41155	0.824795	0.587654	Cytosolic 80S ribosomal protein L21; Cytosolic 60S large ribosomal subunit protein L21		AT1G09590.1		Translation protein SH3-like family protein	PF01157	PTHR20981	KOG1732		K02889	GO:0003735,GO:0005622,GO:0005840,GO:0006412
Cre03.g198851.t1.1	21107	21281	26103	25702	23459	24518	21626	23039	26042	27222	24567	25695	0.254025	0.170319
Cre12.g514200.t1.2	20988	20429	27086	25277	23775	24347	21514	22127	27029	26784	24910	25531	0.302311	0.208951			AT1G73050.1		Glucose-methanol-choline (GMC) oxidoreductase family protein	PF05199,PF00732	PTHR11552:SF14,PTHR11552	KOG1238	1.1.99.1	K00108	GO:0016614,GO:0050660
Cre07.g324100.t1.1	20989	20916	27273	25643	24015	24948	21501	22635	27209	27156	25143	26143	0.300721	0.216594
Cre08.g358563.t1.1	20642	20419	26233	24772	23413	24207	21149	22102	26173	26238	24517	25370	0.277134	0.205931			AT3G26560.1		ATP-dependent RNA helicase, putative	PF00575,PF07717,PF00270	PTHR18934:SF68,PTHR18934				GO:0003723,GO:0003676,GO:0005524,GO:0008026
Cre06.g256450.t1.2	20560	20334	26862	25081	23560	24300	21065	22013	26800	26567	24672	25470	0.308992	0.21905	Flagellar Associated Protein, found in the flagellar proteome [PMID: 15998802]. Also known as C1a-34	FAP119
Cre06.g301350.t1.1	20478	17452	16482	17719	18387	16336	21004	18921	16448	18783	19278	17132	-0.180442	-0.132949
Cre03.g156900.t1.2	20462	22155	7293	5145	6966	6973	20991	24026	7277	5451	7303	7314	-1.82251	-1.62287	Chlorophyll a-b binding protein of LHCII	LHCBM5	AT2G05070.1	LHCB2,LHCB2.2	photosystem II light harvesting complex gene 2.2	PF00504	PTHR21649				GO:0009765,GO:0016020
Cre08.g382950.t1.2	20409	20407	26321	24880	23296	24244	20906	22081	26258	26346	24388	25400	0.291233	0.211881
Cre17.g697406.t1.2	20201	19755	25735	24200	22897	23559	20695	21386	25676	25633	23976	24693	0.286051	0.209834
Cre06.g262601.t1.1	20119	19679	25589	24096	22909	23540	20612	21302	25531	25522	23990	24671	0.284569	0.215343						PF07707	PTHR24412:SF248,PTHR24412
Cre04.g229300.t1.1	20017	19195	19693	17223	27069	25770	20531	20811	19651	18258	28380	27027	-0.12509	0.422441	RubisCO activase, chloroplast precursor; required for optimal photosynthesis in a low CO2 atmosphere [PMID: 16667924; independent cDNA sequence: M62962].	RCA1	AT2G39730.2	RCA	rubisco activase	PF00004	PTHR11603,PTHR11603:SF153	KOG0651			GO:0005524
Cre04.g228550.t1.1	19947	19272	25784	24014	22780	23243	20450	20887	25732	25455	23875	24382	0.308313	0.22326
Cre12.g486350.t1.1	19892	19299	25993	24110	22949	23483	20392	20906	25940	25553	24047	24632	0.318305	0.237202	Serine/Threonine protein kinase. Previously annotated as STPK3		AT5G60550.1	ATSNAK1,GRIK2	geminivirus rep interacting kinase 2	PF00069	PTHR24347,PTHR24347:SF40	KOG0616			GO:0004672,GO:0005524,GO:0006468
Cre12.g498250.t1.2	19864	26794	37861	36970	26562	34412	20375	29049	37782	39192	27848	36091	0.639131	0.371469	Cytosolic 80S ribosomal protein S17; Cytosolic 40S small ribosomal subunit protein S17	RPS17	AT5G04800.1		Ribosomal S17 family protein	PF00833	PTHR10732	KOG0187		K02962	GO:0003735,GO:0005622,GO:0005840,GO:0006412
Cre01.g000017.t1.1	19783	15366	6987	67627	29548	49255	20284	16653	6971	71656	30969	51622	1.08993	1.16089
Cre01.g017750.t1.1	19754	16719	16197	16817	17864	15630	20257	18122	16162	17822	18725	16389	-0.175443	-0.128289
Cre11.g467569.t1.1	19735	20028	28928	22605	22684	21457	20242	21714	28867	23963	23782	22505	0.332468	0.141716	ATP synthase delta chain, chloroplast precursor [gi:2493039, PMID: 8543042]		AT4G09650.1	ATPD	ATP synthase delta-subunit gene	PF00213	PTHR11910	KOG1662	3.6.3.14	K02113	GO:0005886,GO:0015986,GO:0045261,GO:0046933
Cre14.g621450.t1.2	19666	23866	32973	26121	22787	25180	20171	25875	32904	27690	23890	26409	0.396082	0.127451	Cytosolic 80S ribosomal protein L5; Cytosolic 60S large ribosomal subunit protein L5	RPL5	AT5G39740.1	OLI7,RPL5B	ribosomal protein L5 B	PF00861	PTHR23410	KOG0875		K02932	GO:0003735,GO:0005622,GO:0005840,GO:0006412,GO:0008097
Cre23.g754397.t1.1	19434	19419	25299	23855	22224	23201	19906	21012	25239	25261	23266	24309	0.303537	0.217439						PF03732	PTHR10178,PTHR10178:SF40
Cre16.g661050.t1.2	19379	29302	34516	29264	24692	33391	19877	31769	34444	31023	25887	35020	0.342136	0.237987	Cytosolic 80S ribosomal protein L34; Cytosolic 60S large ribosomal subunit protein L34. Belongs to Ribosomal_L34e superfamily	RPL34	AT1G26880.1		Ribosomal protein L34e superfamily protein	PF01199	PTHR10759	KOG1790		K02915	GO:0003735,GO:0005622,GO:0005840,GO:0006412
Cre09.g402200.t1.1	19330	19251	25152	23590	22142	23038	19802	20833	25093	24981	23183	24140	0.301341	0.219823
Cre12.g534900.t1.1	19213	16352	15920	16488	17411	15298	19706	17728	15886	17478	18254	16043	-0.166051	-0.126253
Cre04.g226250.t1.1	19137	16284	15549	16348	17285	15137	19629	17655	15516	17331	18122	15875	-0.182768	-0.133109
Cre03.g149201.t1.1	19098	18489	24977	23369	21735	22713	19590	20046	24929	24781	22789	23836	0.326726	0.234255			AT4G18770.1	AtMYB98,MYB98	myb domain protein 98	PF00249	PTHR10641
Cre02.g146550.t1.1	18999	18765	24968	23264	21848	22460	19487	20346	24921	24673	22906	23576	0.316205	0.22272
Cre16.g660150.t1.2	18951	26650	28262	26570	19917	26670	19439	28894	28203	28170	20882	27971	0.22203	0.0154652			AT3G47370.1		Ribosomal protein S10p/S20e family protein	PF00338	PTHR11700	KOG0900		K02969	GO:0003735,GO:0005622,GO:0005840,GO:0006412
Cre02.g102250.t1.2	18855	21387	33793	26364	21942	25492	19340	23188	33722	27948	23005	26736	0.536161	0.226019	Cytosolic 80S ribosomal protein S3; Cytosolic 40S small ribosomal subunit protein S3	RPS3	AT2G31610.1		Ribosomal protein S3 family protein	PF00189,PF07650	PTHR11760	KOG3181		K02985	GO:0003735,GO:0005622,GO:0005840,GO:0006412,GO:0003723
Cre13.g579450.t1.1	18805	21772	31241	25353	18449	22674	19288	23604	31176	26878	19342	23781	0.436659	0.00773851	Transmembrane protein; shows similarity to various transporters and permeases; highly expressed; small gene family appears specific to Chlamydomonas
Cre11.g467672.t1.1	18732	18610	24343	22814	21479	22233	19188	20137	24285	24157	22486	23295	0.30085	0.219308			AT4G33730.1		CAP (Cysteine-rich secretory proteins, Antigen 5, and Pathogenesis-related 1 protein) superfamily protein	PF00188	PTHR10334	KOG3017
Cre12.g532550.t1.1	18588	21877	36253	25857	23955	28304	19066	23719	36177	27412	25115	29685	0.571661	0.35707	Cytosolic 80S ribosomal protein L13a; Cytosolic 60S large ribosomal subunit protein L13a	RPL13A	AT3G07110.1		Ribosomal protein L13 family protein	PF00572	PTHR11545	KOG3204		K02872	GO:0003735,GO:0005840,GO:0006412
Cre17.g701200.t1.2	18401	17727	23878	23283	21220	20912	18874	19220	23827	24682	22247	21932	0.348719	0.213811	Cytosolic 80S ribosomal protein L14; Cytosolic 60S large ribosomal subunit protein L14	RPL14	AT4G27090.1		Ribosomal protein L14	PF01929	PTHR11127	KOG3421		K02875	GO:0003735,GO:0005622,GO:0005840,GO:0006412
Cre17.g701200.t2.1	18400	17727	23875	23283	21219	20910	18873	19220	23824	24682	22246	21930	0.348669	0.213765	Cytosolic 80S ribosomal protein L14; Cytosolic 60S large ribosomal subunit protein L14	RPL14	AT4G27090.1		Ribosomal protein L14	PF01929	PTHR11127	KOG3421		K02875	GO:0003735,GO:0005622,GO:0005840,GO:0006412
Cre01.g054500.t1.2	18342	15402	11541	11734	15065	13217	18814	16698	11517	12439	15793	13863	-0.567888	-0.259965						PF02233,PF05222,PF01262	PTHR10160,PTHR10160:SF14		1.6.1.2	K00323	GO:0008746,GO:0055114,GO:0016491
Cre02.g095073.t1.1	18251	18318	23211	21618	20862	21599	18695	19820	23155	22888	21841	22629	0.257552	0.207382
Cre10.g432800.t1.2	18197	19029	21858	20944	19338	20610	18665	20631	21812	22203	20274	21616	0.163605	0.092217	Cytosolic 80S ribosomal protein Sa; Cytosolic 40S small ribosomal subunit protein Sa	RPSA	AT3G04770.2	RPSAb	40s ribosomal protein SA B	PF00318	PTHR11489	KOG0830			GO:0003735,GO:0006412,GO:0015935,GO:0005622,GO:0005840
Cre12.g558350.t1.2	18068	17882	23543	21957	20810	21508	18516	19365	23491	23262	21799	22549	0.303593	0.227409
Cre17.g698750.t1.2	18043	12425	8588	11316	13645	11305	18487	13444	8564	11978	14288	11845	-0.63644	-0.289101		OPR104
Cre13.g577100.t1.2	17962	23347	35808	25327	35292	40961	18424	25312	35733	26849	37000	42960	0.516936	0.870472		ACP2	AT3G05020.1	ACP,ACP1	acyl carrier protein 1	PF00550	PTHR20863,PTHR20863:SF11				GO:0048037
Cre02.g095065.t1.1	17910	17467	23402	21705	20416	21043	18367	18935	23357	23014	21407	22082	0.313959	0.221389
Cre09.g386850.t2.1	17915	17887	23208	21835	20483	21355	18347	19349	23151	23116	21439	22370	0.295577	0.216795
Cre09.g386850.t1.1	17914	17884	23207	21835	20482	21356	18347	19346	23150	23116	21437	22370	0.295666	0.216895
Cre09.g391097.t1.1	17880	23306	39265	38038	22042	30596	18340	25267	39182	40324	23110	32089	0.8665	0.340042	Cytosolic 80S ribosomal protein L24; Cytosolic 60S large ribosomal subunit protein L24		AT3G53020.1	RPL24,RPL24B,STV1	Ribosomal protein L24e family protein	PF01246	PTHR10792	KOG1722		K02896	GO:0003735,GO:0005840,GO:0006412
Cre09.g391097.t2.1	17880	23305	39264	38038	22041	30593	18340	25266	39181	40324	23109	32085	0.866519	0.339968	Cytosolic 80S ribosomal protein L24; Cytosolic 60S large ribosomal subunit protein L24		AT3G53020.1	RPL24,RPL24B,STV1	Ribosomal protein L24e family protein	PF01246	PTHR10792	KOG1722		K02896	GO:0003735,GO:0005840,GO:0006412
Cre12.g561500.t1.2	17783	18617	21035	17949	18103	19559	18240	20184	20991	19027	18980	20513	0.0586618	0.0396022
Cre03.g161950.t1.1	17733	16909	22956	20898	20503	20326	18175	18320	22909	22147	21482	21318	0.303996	0.229901
Cre17.g746997.t1.1	17634	17393	10555	9606	11183	10857	18087	18857	10533	10184	11725	11386	-0.834567	-0.676787	Dual function alcohol dehydrogenase / acetaldehyde dehydrogenase [EC:1.1.1.1 /1.2.1.10], probably mitochondrial [PMID: 14756315]. Consolidates 3 previous v3 models, probably correctly		AT3G24503.1	ALDH1A,ALDH2C4,REF1	aldehyde dehydrogenase 2C4	PF00465,PF00171	PTHR11496:SF46,PTHR11496	KOG3857	1.1.1.1,1.2.1.10	K04072	GO:0016491,GO:0046872,GO:0055114,GO:0008152
Cre08.g384628.t1.1	17623	17365	22771	21230	20112	20793	18060	18805	22721	22490	21067	21798	0.294413	0.21753			AT4G24560.1	UBP16	ubiquitin-specific protease 16	PF01753	PTHR13244				GO:0008270
Cre17.g700450.t1.2	17512	18313	16441	13898	14898	14500	17963	19864	16407	14740	15626	15214	-0.280322	-0.294613						PF01184				K07034	GO:0016020
Cre03.g203450.t1.2	17487	24141	31233	36355	23688	36876	17937	26174	31167	38542	24836	38677	0.660199	0.525899	Cytosolic 80S ribosomal protein S21; Cytosolic 40S small ribosomal subunit protein S21	RPS21	AT5G27700.1		Ribosomal protein S21e	PF01249	PTHR10442	KOG3486		K02971	GO:0003735,GO:0005622,GO:0005840,GO:0006412
Cre08.g358546.t1.1	17478	17374	22492	21174	19962	20779	17905	18803	22440	22421	20900	21772	0.289372	0.217218
Cre08.g358526.t1.1	17415	17056	13339	12834	14202	13582	17863	18492	13311	13605	14889	14245	-0.433702	-0.31943	ADP,ATP carrier protein; belongs to a plant-specific transporter family; most abundantly expressed isoform in a three-member family		AT1G80300.1	ATNTT1,NTT1	nucleotide transporter 1	PF03219				K03301
Cre15.g639350.t1.1	17370	12104	8598	11153	13385	11069	17795	13095	8574	11804	14014	11591	-0.600205	-0.270745
Cre12.g498900.t1.2	17346	19634	27660	23974	18118	21550	17792	21287	27602	25415	18995	22601	0.440075	0.0900546	Cytosolic 80S ribosomal protein S7; Cytosolic 40S small ribosomal subunit protein S7	RPS7	AT1G48830.1		Ribosomal protein S7e family protein	PF01251	PTHR11278	KOG3320		K02993	GO:0003735,GO:0005622,GO:0005840,GO:0006412
Cre02.g105100.t1.2	17336	18673	20906	16883	15544	17439	17782	20246	20862	17898	16297	18290	0.0275171	-0.136826
Cre14.g632860.t1.2	17156	17138	22089	20497	19973	20365	17559	18527	22030	21681	20893	21317	0.276584	0.22616			AT4G32000.2		Protein kinase superfamily protein	PF00069,PF07714	PTHR23257	KOG1187			GO:0004672,GO:0005524,GO:0006468
Cre03.g159500.t5.1	17100	16596	16413	13241	13126	12399	17538	17992	16378	14036	13762	13004	-0.224292	-0.408661	Pyridoxal-dependent decarboxylase acting on ornithine to produce putrescine, first step in polyamine biosynthesis(PMID: 11950995); fully active, based on conservation of important residues (PMID: 16847581), in particular a conserved lysine residue which i		AT3G14390.1		Pyridoxal-dependent decarboxylase family protein	PF00278,PF02784	PTHR11482,PTHR11482:SF28	KOG0622			GO:0003824
Cre02.g089237.t1.1	16931	16643	21936	20467	19413	19741	17344	18015	21885	21673	20327	20685	0.300836	0.213961			AT5G02310.1	PRT6	proteolysis 6	PF02207	PTHR21497		6.3.2.19	K11978	GO:0004842,GO:0008270
Cre13.g562400.t1.2	16899	16638	21881	20372	19380	19869	17324	18024	21834	21587	20306	20833	0.296777	0.218887	Contains a B3 DNA binding domain; PMID:16270233 ; see http://chlamytfdb.bio.uni-potsdam.de/v2.0/fam_mem.php?family_id=ABI3VP1; higher plant homologues involved in auxin and abscicic acid responses		AT4G32010.1	HSI2-L1,HSL1,VAL2	HSI2-like 1	PF02362					GO:0003677,GO:0006355
Cre02.g097400.t1.2	16860	18169	24120	19336	18380	18771	17294	19698	24069	20498	19270	19687	0.268767	0.074677	Eukaryotic initiation factor, eIF-5A. Found in the flagellar proteome [PMID: 15998802]		AT1G13950.1	ATELF5A-1,EIF-5A,EIF5A,ELF5A-1	eukaryotic elongation factor 5A-1	PF01287	PTHR11673	KOG3271		K03263	GO:0003723,GO:0003746,GO:0006452,GO:0043022,GO:0045901,GO:0045905,GO:0008612
Cre17.g717050.t1.1	16849	11725	8167	10822	12914	10692	17260	12686	8143	11455	13522	11196	-0.611668	-0.276813			AT5G06530.1		ABC-2 type transporter family protein	PF01061,PF00005	PTHR19241,PTHR19241:SF23	KOG0061			GO:0016020,GO:0005524,GO:0016887
Cre06.g251716.t1.1	16837	11990	8550	10883	12994	10912	17250	12973	8526	11515	13604	11431	-0.59272	-0.27172			AT2G34860.1	EDA3	DnaJ/Hsp40 cysteine-rich domain superfamily protein
Cre16.g661638.t1.1	16818	18248	24397	20695	14245	15554	17250	19782	24346	21938	14933	16311	0.321741	-0.24515
Cre07.g331900.t1.2	16710	21374	23143	22232	19465	22247	17139	23173	23094	23568	20407	23332	0.211009	0.117704	Cytosolic 80S ribosomal protein S13; Cytosolic 40S small ribosomal subunit protein S13	RPS13	AT4G00100.1	ATRPS13A,PFL2,RPS13,RPS13A	ribosomal protein S13A	PF00312,PF08069	PTHR11885	KOG0400		K02953	GO:0003735,GO:0005622,GO:0005840,GO:0006412
Cre12.g483700.t2.1	16666	16625	21699	20244	18925	19636	17072	17992	21648	21436	19813	20574	0.297196	0.20392	RNA-binding protein of 38 kDa; targeted to chloroplast, binds psbA 5\' UTR; homology to DUF731 proteins of unknown function found in plants		AT5G44785.2	OSB3	organellar single-stranded DNA binding protein 3
Cre05.g234637.t1.1	16602	20716	30100	23937	20779	25409	17028	22459	30036	25375	21785	26649	0.488789	0.294604			AT5G59850.1		Ribosomal protein S8 family protein	PF00410	PTHR11758	KOG1754		K02957	GO:0003735,GO:0005622,GO:0005840,GO:0006412
Cre02.g091100.t1.2	16519	18113	30586	21187	20624	24017	16944	19637	30521	22459	21622	25189	0.534384	0.355747	Cytosolic 80S ribosomal protein L15; Cytosolic 60S large subunit ribosomal protein L15	RPL15	AT4G16720.1		Ribosomal protein L23/L15e family protein	PF00827	PTHR11847	KOG1678		K02877	GO:0003735,GO:0005622,GO:0005840,GO:0006412
Cre01.g032900.t3.1	16533	16438	21884	20260	18993	19689	16935	17790	21833	21453	19887	20632	0.317912	0.222622
Cre01.g032900.t2.1	16505	16405	21852	20233	18983	19633	16907	17754	21801	21424	19876	20572	0.318524	0.222746
Cre01.g032900.t1.1	16502	16397	21837	20244	18974	19626	16904	17746	21786	21435	19867	20565	0.31886	0.222634
Cre12.g517900.t1.1	16431	16229	20937	19520	18756	19280	16829	17560	20886	20666	19636	20199	0.272945	0.212059	SecA protein associated with import of proteins into chloroplast. Strong homology to SecA. Previously annotated as SECA1	SECA1	AT4G01800.1	AGY1,AtcpSecA	Albino or Glassy Yellow 1	PF07517,PF01043,PF07516				K03070	GO:0005524,GO:0016020,GO:0017038
Cre02.g101200.t1.2	16390	15897	21320	19806	18463	18968	16815	17236	21281	21009	19365	19915	0.312601	0.206095			AT3G51670.1		SEC14 cytosolic factor family protein / phosphoglyceride transfer family protein	PF03765,PF00650	PTHR23324:SF4,PTHR23324
Cre02.g117000.t1.1	16401	11355	7991	10421	12474	10372	16805	12287	7968	11031	13062	10866	-0.614717	-0.281938	Similar to guanylate cyclase 1 (GCYB2) from Homo sapiens	CYG21				PF00211	PTHR11920				GO:0009190,GO:0016849,GO:0035556
Cre16.g655500.t1.1	16223	16076	20537	19312	18349	18917	16618	17396	20488	20448	19209	19818	0.267231	0.198353
Cre12.g483700.t1.2	16220	16112	21173	19739	18588	19248	16614	17435	21123	20900	19460	20167	0.303579	0.218862	RNA-binding protein of 38 kDa; targeted to chloroplast, binds psbA 5\' UTR; homology to DUF731 proteins of unknown function found in plants		AT5G44785.2	OSB3	organellar single-stranded DNA binding protein 3
Cre07.g338451.t1.1	16182	15519	15674	14395	19952	18959	16594	16819	15639	15254	20912	19879	-0.113151	0.287854		FBP1				PF03320					GO:0006071
Cre08.g358575.t1.1	16179	11413	8205	10569	12602	10516	16566	12342	8180	11177	13187	11005	-0.57862	-0.256901						PF00520		KOG4462			GO:0005216,GO:0006811,GO:0016020,GO:0055085
Cre03.g164000.t1.2	16130	16238	26827	21189	26299	26521	16545	17604	26770	22462	27571	27814	0.527749	0.697643	Protein withunknown function, chloroplast location proposed; present in thylakoid-enriched fraction based on mass spectrometric peptide identification [PMID: 17078018]
Cre06.g302350.t1.1	16106	13398	11091	12586	14354	11952	16520	14527	11068	13343	15050	12536	-0.346914	-0.170535
Cre16.g673650.t1.1	15991	15293	6919	5797	6892	6893	16399	16574	6904	6144	7225	7227	-1.33745	-1.18999	Minor chlorophyll a-b binding protein of photosystem II. Included among genes whose expression levels changed significantly during hydrogen production in sulfur-deficient cells; Nguyen et al. 2008 [PMID: 18708561]. Protein product also known as CP26		AT4G10340.1	LHCB5	light harvesting complex of photosystem II 5	PF00504	PTHR21649			K08916	GO:0009765,GO:0016020
Cre06.g302350.t2.1	15984	13284	10987	12411	14183	11775	16395	14403	10964	13158	14871	12350	-0.352488	-0.178145
Cre10.g459650.t1.1	15962	15732	20501	19099	18121	18597	16355	17032	20454	20227	18977	19491	0.2851	0.204402			AT5G13530.1	KEG	protein kinases;ubiquitin-protein ligases
Cre06.g307700.t1.1	15964	15676	20658	19021	18394	18405	16350	16960	20606	20133	19254	19279	0.290489	0.210129
Cre06.g302350.t3.1	15897	13218	10932	12332	14091	11687	16306	14331	10909	13074	14774	12257	-0.353277	-0.180692
Cre11.g467689.t1.1	15824	15200	24474	17811	30216	28618	16231	16479	24423	18881	31679	30014	0.404757	0.915372	Rieske iron-sulfur protein; cytochrome b6f complex iron-sulfur subunit, chloroplast precursor gi:1717956, PMID: 8125984		AT4G03280.1	PETC,PGR1	photosynthetic electron transfer C	PF08802,PF00355	PTHR10134		1.10.99.1	K02636	GO:0016679,GO:0055114,GO:0009496,GO:0042651,GO:0051537,GO:0016491
Cre07.g325000.t1.1	15583	15249	20283	18771	18007	18422	15971	16518	20241	19891	18867	19317	0.304757	0.232999	Cytochrome P450, CYP120 superfamily. The CYP85 clan families CYP85 and CYP90 make brassinosteroids in higher plants. The CYP737-740 families in Chlamydomonas may metabolize sterols. Previously annotated as CYP738A1	CYP738A1	AT2G29090.1	CYP707A2	cytochrome P450, family 707, subfamily A, polypeptide 2	PF00067	PTHR24286,PTHR24286:SF25	KOG0157		K07437	GO:0005506,GO:0009055,GO:0016705,GO:0020037
Cre09.g402071.t1.1	15582	15497	20157	18886	17855	18501	15957	16764	20107	19993	18687	19379	0.293393	0.218308
Cre09.g393358.t1.1	15454	15171	19849	16700	16115	16417	15851	16448	19807	17704	16895	17218	0.215788	0.0788004			AT4G17520.1		Hyaluronan / mRNA binding family	PF04774,PF09598	PTHR12299,PTHR12299:SF16	KOG2945
Cre15.g638500.t1.2	15378	14845	19031	16968	18574	17920	15767	16087	18991	17984	19466	18795	0.215087	0.264404	Cytochrome c1 of ubiquinol:cytochrome c oxidoreductase cytochrome c1 (mitochondrial complex III); mitochondrial pre-apocytochrome c1;[GI:12005507]; gb:AAG44483; PMID: 12589438; = CYT1 from yeast	CYC1	AT3G27240.1		Cytochrome C1 family	PF02167	PTHR10266	KOG3052	1.10.2.2	K00413	GO:0005506,GO:0009055,GO:0020037
Cre06.g298650.t1.2	15248	15802	19778	16450	12102	12593	15641	17131	19737	17438	12688	13207	0.181873	-0.339787			AT3G13920.1	EIF4A1,RH4,TIF4A1	eukaryotic translation initiation factor 4A1	PF00271,PF00270	PTHR24031,PTHR24031:SF2	KOG0328		K03257	GO:0003676,GO:0004386,GO:0005524,GO:0008026
Cre17.g700650.t1.2	15214	15160	14765	12566	14791	13681	15598	16428	14731	13318	15505	14338	-0.191304	-0.101846						PF01184				K07034	GO:0016020
Cre07.g335200.t1.1	15116	14612	18653	15563	14407	14910	15504	15842	18613	16498	15105	15638	0.163671	-0.0280463	Putative translation elongation factor EFG/EF2 related to GTP-binding protein TypA; Signal Peptide by NN 1/5, Target P suggests organellar localization for model. Previously annotated as GBA1		AT5G13650.1		elongation factor family protein	PF03144,PF00679,PF00009	PTHR23115:SF14,PTHR23115	KOG0462			GO:0005525,GO:0003924
Cre16.g686501.t1.1	15103	14534	18266	17355	16903	17132	15463	15716	18219	18364	17687	17938	0.230618	0.192323			AT4G34310.1		alpha/beta-Hydrolases superfamily protein		PTHR22731
Cre08.g358556.t1.1	15061	24956	23421	32640	23246	33090	15449	27057	23372	34602	24371	34704	0.447737	0.474889	Cytosolic 80S ribosomal protein S29; Cytosolic 40S small ribosomal subunit protein S29		AT3G43980.1		Ribosomal protein S14p/S29e family protein	PF00253	PTHR12010	KOG3506		K02980	GO:0003735,GO:0005622,GO:0005840,GO:0006412
Cre01.g019100.t1.2	15049	14661	19599	18146	17407	17738	15428	15883	19559	19231	18241	18601	0.308973	0.234635			AT3G19480.1		D-3-phosphoglycerate dehydrogenase	PF02826,PF00389	PTHR10996,PTHR10996:SF46	KOG0069			GO:0016616,GO:0048037,GO:0008152,GO:0051287
Cre02.g100300.t1.1	14993	12944	13172	12772	13840	12476	15379	14033	13144	13539	14510	13084	-0.140467	-0.0921215			AT1G13640.1		Phosphatidylinositol 3- and 4-kinase family protein	PF00454	PTHR15245,PTHR15245:SF11	KOG2381			GO:0016773
Cre03.g191250.t1.2	14982	15424	20311	19087	17138	18931	15367	16722	20268	20234	17967	19855	0.335947	0.237162	Low-CO2 inducible gene revealed by cDNA array analyses; TargetP prediction: Mitochondria (confidence: 4); regulated by CCM1. PMID:15235119	LCI34
Cre08.g358556.t2.1	14932	24745	23225	32386	23007	32818	15317	26830	23177	34333	24122	34420	0.448389	0.474029	Cytosolic 80S ribosomal protein S29; Cytosolic 40S small ribosomal subunit protein S29		AT3G43980.1		Ribosomal protein S14p/S29e family protein	PF00253	PTHR12010	KOG3506		K02980	GO:0003735,GO:0005622,GO:0005840,GO:0006412
Cre01.g006950.t2.1	14932	14387	16018	12507	18786	18440	15315	15599	15984	13259	19695	19339	-0.080183	0.336479	Fructose-1,6-bisphosphate Aldolase; Aldehyde-lyase (EC 4.1.2.13); may be plastidic based on N-terminal extension, but greater sequence similarity to cytosolic forms; glycolytic enzyme that catalyses the reversible aldol cleavage or condensation of fructos	FBA1	AT3G52930.1		Aldolase superfamily protein	PF00274	PTHR11627	KOG1557	4.1.2.13	K01623	GO:0004332,GO:0006096
Cre01.g006950.t1.1	14906	14359	15975	12451	18748	18382	15289	15568	15941	13200	19655	19278	-0.0825932	0.335403	Fructose-1,6-bisphosphate Aldolase; Aldehyde-lyase (EC 4.1.2.13); may be plastidic based on N-terminal extension, but greater sequence similarity to cytosolic forms; glycolytic enzyme that catalyses the reversible aldol cleavage or condensation of fructos	FBA1	AT3G52930.1		Aldolase superfamily protein	PF00274	PTHR11627	KOG1557	4.1.2.13	K01623	GO:0004332,GO:0006096
Cre06.g307500.t1.1	14877	14100	19635	16254	19108	18978	15259	15287	19594	17232	20033	19904	0.269708	0.38672	Low-CO2 inducible protein (identical to BAD16683 [GI:46409059; PMID: 15235119]; homologous to LCIB; differentially expressed in Volvox regA mutant, impaired in somatic differentiation; TargetP prediction: Chloroplast (confidence: 2). Regulated by CCM1 [PM	LCIC
Cre17.g719834.t1.1	14844	12529	9900	11618	12943	10774	15225	13583	9879	12314	13569	11300	-0.376336	-0.212098
Cre18.g748197.t1.1	14815	10478	7460	9707	11527	9637	15176	11335	7438	10270	12066	10095	-0.58226	-0.258608
Cre01.g041256.t1.2	14783	14707	18963	17819	16891	17432	15140	15914	18917	18867	17682	18264	0.282968	0.211007
Cre06.g302450.t2.1	14758	12377	9885	11411	12973	10770	15138	13421	9864	12098	13601	11295	-0.378905	-0.197976
Cre12.g534300.t1.1	14761	14604	19051	17765	16871	17478	15115	15798	19004	18804	17656	18307	0.290481	0.218334
Cre06.g302450.t1.1	14733	12354	9853	11377	12947	10747	15113	13395	9832	12062	13574	11272	-0.38082	-0.198352
Cre01.g041256.t2.1	14741	14665	18903	17755	16850	17417	15097	15868	18858	18799	17639	18248	0.282267	0.212785
Cre02.g083259.t1.2	14735	14679	18987	17791	16869	17454	15088	15877	18940	18832	17655	18280	0.286671	0.21476
Cre17.g719876.t1.1	14702	14290	18295	17168	16597	16915	15053	15457	18249	18168	17368	17716	0.255374	0.201541			AT2G46915.1		Protein of unknown function (DUF3754)	PF12576
Cre19.g750897.t2.1	14675	13155	15516	15198	15245	14840	15034	14236	15480	16092	15963	15549	0.109267	0.106512			AT3G48540.1		Cytidine/deoxycytidylate deaminase family protein	PF00383	PTHR11086	KOG3127	3.5.4.12	K01493	GO:0008270,GO:0016787
Cre19.g750897.t1.1	14660	13116	15537	15178	15262	14784	15017	14195	15502	16072	15981	15490	0.112191	0.107466			AT3G48540.1		Cytidine/deoxycytidylate deaminase family protein	PF00383	PTHR11086	KOG3127			GO:0008270,GO:0016787
Cre22.g753847.t1.1	14650	10163	7006	9271	11184	9253	15007	10994	6985	9809	11707	9692	-0.630664	-0.281072						PF00069					GO:0004672,GO:0005524,GO:0006468
Cre04.g228150.t1.2	14587	14719	18740	17558	17097	17403	14922	15903	18685	18563	17875	18204	0.273119	0.227046			AT2G26250.1	FDH,KCS10	3-ketoacyl-CoA synthase 10	PF08392,PF08541					GO:0006633,GO:0016020,GO:0016747,GO:0008610
Cre12.g520500.t1.1	14478	15015	25397	18994	17488	18814	14850	16279	25344	20135	18334	19732	0.546961	0.290272	Cytosolic 80S acidic ribosomal protein P0; Cytosolic 60S large ribosomal subunit protein P0. Ribosomal protein L10		AT2G40010.1		Ribosomal protein L10 family protein	PF00466,PF00428	PTHR21141,PTHR21141:SF3	KOG0815		K02941	GO:0005622,GO:0042254,GO:0003735,GO:0005840,GO:0006414
Cre03.g165300.t1.1	14413	14011	18590	17187	16664	16921	14769	15171	18548	18207	17454	17737	0.295849	0.233123
Cre03.g159500.t4.1	14317	14018	7684	10103	9435	8507	14686	15197	7668	10711	9892	8922	-0.701256	-0.667505	Pyridoxal-dependent decarboxylase acting on ornithine to produce putrescine, first step in polyamine biosynthesis(PMID: 11950995); fully active, based on conservation of important residues (PMID: 16847581), in particular a conserved lysine residue which i						PTHR11482,PTHR11482:SF28
Cre17.g725376.t1.1	14086	9730	6781	8922	10703	8863	14434	10528	6762	9444	11207	9285	-0.623191	-0.284677
Cre13.g590850.t1.2	14030	13443	17314	16283	16085	16005	14370	14546	17273	17240	16840	16768	0.255236	0.216935
Cre12.g541300.t1.2	14031	13700	17769	16524	15981	16238	14368	14819	17725	17490	16727	17010	0.270856	0.208995			AT1G80350.1	AAA1,ATKTN1,BOT1,ERH3,FRA2,FRC2,FTR,KTN1,LUE1	P-loop containing nucleoside triphosphate hydrolases superfamily protein	PF00004	PTHR23074,PTHR23074:SF31				GO:0005524
Cre03.g199759.t1.1	14006	13908	17939	16175	15401	15813	14348	15056	17897	17128	16124	16567	0.252365	0.152891			AT5G02100.1	ORP3A,UNE18	Oxysterol-binding family protein	PF01237	PTHR10972	KOG2209
Cre13.g604150.t1.2	13942	13860	17914	16775	15877	16417	14275	14990	17868	17754	16614	17194	0.283596	0.208174			AT4G28620.1	ATATM2,ATM2	ABC transporter of the mitochondrion 2	PF00664,PF00005	PTHR24221,PTHR24221:SF68	KOG0057			GO:0005524,GO:0006810,GO:0016021,GO:0042626,GO:0055085,GO:0016887
Cre03.g199759.t2.1	13880	13795	17742	16010	15254	15673	14219	14935	17700	16953	15970	16422	0.249307	0.151931			AT5G02100.1	ORP3A,UNE18	Oxysterol-binding family protein	PF01237	PTHR10972	KOG2209
Cre16.g692000.t1.1	13827	13561	17960	16579	15922	16247	14164	14681	17918	17558	16672	17028	0.298511	0.224396						PF00328					GO:0003993
Cre06.g301300.t1.2	13798	13641	17819	16585	15857	16293	14131	14758	17775	17556	16596	17067	0.290392	0.220631
Cre09.g416200.t1.2	13766	13488	17616	16401	15817	15995	14107	14605	17577	17375	16568	16768	0.283726	0.21545	PsbB mRNA maturation and stabilization factor Mbb1, chloroplast precursor [PMID: 11121080]; involved in pre-mRNA splicing	MBB1	AT3G17040.1	HCF107	high chlorophyll fluorescent 107		PTHR11246,PTHR11246:SF9
Cre16.g694250.t1.2	13773	13657	17605	16407	15903	16007	14092	14757	17556	17351	16629	16749	0.275009	0.210373							PTHR10706
Cre09.g407700.t1.2	13730	13631	17165	15494	13036	14193	14083	14778	17129	16424	13667	14886	0.217335	-0.0154889	Cysteine endopeptidases (EC 3.4.22), C1A family (papain-type); similar to protease component of protease-inhibitor complex of Zea mays BAA88898.1; contains N-terminal cathepsin propeptide inhibitor domain (I29) and C-terminal granulin (Cys-rich) domain		AT1G47128.1	RD21,RD21A	Granulin repeat cysteine protease family protein	PF00112,PF00396,PF08246	PTHR12411:SF44,PTHR12411	KOG1542	3.4.22.-	K01376	GO:0006508,GO:0008234
Cre17.g712950.t1.1	13681	9563	6784	8882	10699	8905	14010	10342	6764	9393	11198	9321	-0.59183	-0.247091
Cre06.g294650.t1.2	13503	13238	18285	12056	17922	16273	13850	14352	18247	12781	18790	17068	0.137755	0.346483	Putative alanine-glyoxylate transaminase (EC 2.6.1.44); Present in thylakoid proteome based on mass spectrometric peptide identification; mitochondrial localization assumed [PMID: 17078018]; predicted by Target-P as mitochondrial; peroxisomal location sup		AT2G13360.1	AGT,AGT1,SGAT	alanine:glyoxylate aminotransferase	PF00266	PTHR21152,PTHR21152:SF5	KOG2862	2.6.1.44,2.6.1.45,2.6.1.51	K00830	GO:0008152
Cre01.g031900.t1.1	13458	13261	17420	16147	15545	15847	13784	14351	17379	17096	16274	16605	0.293159	0.224811			AT1G11390.1		Protein kinase superfamily protein	PF03109	PTHR10566:SF23,PTHR10566	KOG1236		K08869
Cre02.g141606.t1.1	13450	13060	16465	15510	14994	15125	13779	14137	16426	16424	15699	15848	0.234805	0.176404	Flagellar inner arm dynein heavy chain, dynein c (monomeric). Identified in Chlamydomonas flagella in mass spec proteomic study by Yagi et al. [PMID: 19351714]					PF08393,PF03028	PTHR10676	KOG3595			GO:0003777,GO:0007018,GO:0030286
Cre17.g740100.t1.1	13406	13039	17090	15981	15442	15573	13738	14119	17054	16931	16175	16330	0.28684	0.222591						PF01753	PTHR13244				GO:0008270
Cre10.g447500.t1.1	13369	12902	17516	16027	15436	15558	13706	13978	17480	16987	16176	16319	0.316164	0.231159			AT2G28620.1		P-loop containing nucleoside triphosphate hydrolases superfamily protein	PF00225	PTHR24115,PTHR24115:SF358				GO:0003777,GO:0005524,GO:0007018
Cre09.g407120.t1.2	13363	13042	16980	15862	15276	15595	13690	14118	16941	16799	15995	16345	0.27898	0.217829
Cre07.g348450.t1.1	13332	12993	13581	13260	13445	13179	13675	14085	13553	14056	14096	13822	-0.00795916	0.00815887			AT2G31500.1	CPK24	calcium-dependent protein kinase 24	PF00069	PTHR24349	KOG0032			GO:0004672,GO:0005524,GO:0006468
Cre09.g390600.t1.1	13350	12889	16648	15498	15282	15307	13664	13937	16604	16396	15988	16027	0.257754	0.214032			AT1G18030.1		Protein phosphatase 2C family protein	PF00481	PTHR13832,PTHR13832:SF89				GO:0003824
Cre03.g199800.t1.1	13309	13882	16849	14614	13980	15649	13651	15049	16814	15492	14656	16412	0.17072	0.114375	Chloroplast Fe-hydrogenase (= HYDA1); corresponds to GI:18026272	HYDA1	AT4G16440.1		ferredoxin hydrogenases	PF02256,PF02906	PTHR11615:SF6,PTHR11615	KOG2439
Cre10.g463150.t1.1	13310	11576	12317	12593	13233	12563	13622	12510	12281	13315	13840	13141	-0.0299063	0.0460599			AT5G43280.1	ATDCI1,DCI1	delta(3,5),delta(2,4)-dienoyl-CoA isomerase 1	PF00378	PTHR11941	KOG1681	5.3.3.-	K12663	GO:0003824,GO:0008152
Cre12.g501600.t1.2	13252	11508	14158	12871	12708	11680	13592	12477	14129	13645	13323	12249	0.0913819	-0.0277623			AT2G21230.2		Basic-leucine zipper (bZIP) transcription factor family protein	PF07716					GO:0003700,GO:0006355,GO:0043565,GO:0046983
Cre06.g288700.t1.2	13227	12198	13794	13509	18285	16602	13567	13224	13765	14320	19170	17412	0.068015	0.449329	Glycolate dehydrogenase, converting glycolate to glyoxylate; Identical to GDH cDNA sequence [GenBank ABG36932; Nakamura et al. (2005) Canadian Journal of Botany 83:820-833]; mitochondrial targeting (Target-P)		AT4G36400.1		FAD-linked oxidases family protein	PF01565,PF02913	PTHR11748:SF5,PTHR11748	KOG1232			GO:0016491,GO:0050660,GO:0003824
Cre01.g001450.t1.2	13235	13207	17158	16015	15226	15725	13550	14283	17114	16948	15933	16466	0.291411	0.219145
Cre10.g465150.t1.2	13192	11889	13476	12737	12345	11789	13531	12889	13447	13503	12942	12363	0.028646	-0.0622455
Cre16.g678200.t2.1	13212	13133	16665	15525	14845	15165	13530	14206	16623	16434	15537	15882	0.253181	0.179877			AT1G80160.1		Lactoylglutathione lyase / glyoxalase I family protein	PF00903	PTHR10374,PTHR10374:SF0	KOG2944
Cre16.g678200.t1.1	13209	13135	16666	15525	14840	15163	13527	14208	16624	16433	15532	15880	0.253245	0.179547			AT1G80160.1		Lactoylglutathione lyase / glyoxalase I family protein	PF00903	PTHR10374,PTHR10374:SF0	KOG2944
Cre06.g291300.t1.2	13192	13221	17158	16049	15245	15817	13507	14298	17114	16985	15952	16564	0.294411	0.225825
Cre03.g154000.t1.1	13184	13037	17116	15817	15206	15507	13503	14109	17075	16747	15920	16246	0.292689	0.220281
Cre02.g097213.t1.2	13073	12456	17036	15655	14854	15086	13402	13499	17001	16592	15567	15827	0.320499	0.222784						PF00530	PTHR19331,PTHR19331:SF369				GO:0005044,GO:0016020
Cre09.g412100.t1.2	13037	14238	14640	11357	12167	13318	13372	15436	14609	12040	12756	13967	-0.112411	-0.108367	Plastocyanin binding subunit	PSAF	AT1G31330.1	PSAF	photosystem I subunit F	PF02507				K02694	GO:0009522,GO:0009538,GO:0015979
Cre04.g213751.t1.1	13031	9052	6230	8212	9895	8188	13351	9794	6212	8690	10359	8576	-0.635178	-0.289632
Cre06.g277300.t1.1	13017	12995	16664	15643	14933	15362	13330	14058	16623	16558	15628	16090	0.276821	0.211783			AT1G01660.1		RING/U-box superfamily protein	PF00023,PF04564	PTHR24420:SF527,PTHR24420				GO:0005515,GO:0000151,GO:0004842,GO:0016567
Cre04.g226250.t2.1	12991	11685	12989	12448	12117	11485	13325	12669	12962	13197	12703	12045	0.00913571	-0.0708998
Cre01.g020750.t1.2	12834	12646	16782	15460	14931	15202	13147	13687	16743	16372	15633	15929	0.303443	0.234148
Cre07.g344950.t1.2	12776	11886	7949	6186	9511	8900	13104	12886	7932	6558	9971	9334	-0.8429	-0.428991	Encodes a less abundant light-harvesting antenna protein for PS1. The sequence of this gene was deposited in Genbank (AF244524) by Merchan and Fernandez (2002). It is designated as Lhca9 in PMID: 14555480, and Lhca7 in PMID: 14652691, respectively.	LHCA9	AT1G45474.1	LHCA5	photosystem I light harvesting complex gene 5	PF00504	PTHR21649				GO:0009765,GO:0016020
Cre01.g023650.t1.1	12749	11625	13682	13364	13256	13181	13056	12569	13645	14144	13871	13794	0.116951	0.110446			AT2G01170.1	BAT1	bidirectional amino acid transporter 1	PF00324	PTHR11785,PTHR11785:SF13	KOG1289			GO:0006810,GO:0016020,GO:0055085,GO:0003333,GO:0015171
Cre13.g573250.t1.2	12692	14172	21017	18057	19365	20015	13018	15364	20972	19142	20303	20991	0.499117	0.540942			AT5G66040.1	STR16	sulfurtransferase protein 16	PF00581	PTHR13253	KOG1530
Cre01.g043550.t1.1	12704	12618	16405	15326	14648	15039	13008	13649	16364	16221	15329	15750	0.289622	0.221415			AT1G27370.1	SPL10	squamosa promoter binding protein-like 10	PF03110					GO:0003677,GO:0005634
Cre08.g370500.t1.1	12693	12404	16458	15283	14586	14946	13006	13432	16421	16188	15275	15668	0.302671	0.227012
Cre03.g159500.t3.1	12586	12378	6866	8803	8340	7474	12912	13419	6851	9333	8745	7841	-0.702169	-0.666778	Pyridoxal-dependent decarboxylase acting on ornithine to produce putrescine, first step in polyamine biosynthesis(PMID: 11950995); fully active, based on conservation of important residues (PMID: 16847581), in particular a conserved lysine residue which i						PTHR11482,PTHR11482:SF28
Cre12.g523750.t1.1	12561	12192	16309	14988	14527	14694	12870	13201	16271	15877	15215	15401	0.302321	0.231869
Cre16.g682000.t1.1	12482	13208	19091	17949	16126	16969	12803	14320	19050	19028	16907	17797	0.489489	0.355581
Cre09.g411100.t1.2	12464	15881	20093	17439	12952	16699	12785	17217	20051	18487	13579	17515	0.361189	0.0515405	Cytosolic 80S ribosomal protein S10; Cytosolic 40S small ribosomal subunit protein S10	RPS10	AT5G41520.1		RNA binding Plectin/S10 domain-containing protein	PF03501	PTHR12146	KOG3344		K02947
Cre13.g570851.t1.1	12457	14378	23757	20127	15246	18092	12778	15589	23707	21337	15984	18974	0.66715	0.301444
Cre13.g582734.t1.1	12420	11297	13145	12339	11728	11321	12739	12247	13118	13081	12296	11872	0.0683844	-0.0479614
Cre02.g095060.t1.1	12386	11830	15849	14646	14143	14254	12702	12824	15819	15530	14830	14959	0.296483	0.222844
Cre03.g187700.t1.1	12373	8603	5858	7781	9694	7905	12668	9299	5840	8224	10141	8271	-0.643373	-0.254668			AT5G08110.1		nucleic acid binding;ATP-dependent helicases;ATP binding;helicases;ATP-dependent helicases	PF00271,PF00270	PTHR24031:SF169,PTHR24031				GO:0003676,GO:0004386,GO:0005524,GO:0008026
Cre08.g378450.t1.1	12362	12270	15984	14896	14235	14609	12658	13272	15944	15765	14897	15301	0.29025	0.219781						PF00320					GO:0003700,GO:0006355,GO:0008270,GO:0043565
Cre02.g095067.t1.1	12347	12278	15939	14891	14207	14586	12641	13276	15898	15759	14866	15273	0.288622	0.217709
Cre03.g145127.t1.1	12326	11845	13424	13069	12683	12613	12624	12818	13390	13834	13276	13209	0.0976645	0.0579583	Flagellar outer arm dynein heavy chain alpha. An ATPase/microtubule motor containing Kelch and immunoglobulin domains at N-terminus and is phosphorylated at multiple sites. Previously annotated as ODA11	DHC13	AT1G18610.1		Galactose oxidase/kelch repeat superfamily protein	PF01833,PF00630,PF07646,PF08393,PF07728,PF03028	PTHR10676,PTHR10676:SF37	KOG3595			GO:0005515,GO:0005524,GO:0016887,GO:0003777,GO:0007018,GO:0030286
Cre02.g096300.t2.1	12315	12130	14577	13650	13695	13744	12602	13108	14534	14431	14318	14379	0.172063	0.158571	Master regulator of CO2-responsive genes including low-CO2 inducible genes necessary for carbon-concentrating mechanism; CCM1-A and CCM1-B, are generated by an alternative splicing between 3rd and 4th exons, CCM1B=CIA5=698aa, CCM1A=699aa, Zn-finger domain
Cre09.g397882.t1.1	12308	12146	15766	14690	14057	14455	12601	13137	15726	15546	14710	15136	0.280981	0.213679
Cre05.g247851.t1.1	12277	12059	11773	10847	11991	11462	12592	13074	11748	11499	12571	12021	-0.142806	-0.0616695			AT5G43060.1		Granulin repeat cysteine protease family protein	PF00112,PF00396,PF08246	PTHR12411:SF44,PTHR12411	KOG1542			GO:0006508,GO:0008234
Cre02.g096300.t1.1	12297	12134	14586	13669	13676	13744	12583	13111	14543	14452	14298	14378	0.174372	0.158386	Master regulator of CO2-responsive genes including low-CO2 inducible genes necessary for carbon-concentrating mechanism; CCM1-A and CCM1-B, are generated by an alternative splicing between 3rd and 4th exons, CCM1B=CIA5=698aa, CCM1A=699aa, Zn-finger domain
Cre16.g655600.t1.2	12244	11999	15850	14629	14280	14192	12546	12993	15814	15494	14955	14878	0.293815	0.224262
Cre17.g703800.t1.1	12182	11838	15780	14565	14043	14315	12484	12822	15745	15430	14710	15005	0.300916	0.231704	Na+/solute symporter. Previously annotated as DUR3C	DUR32	AT5G45380.1	ATDUR3,DUR3	solute:sodium symporters;urea transmembrane transporters	PF00474	PTHR11819,PTHR11819:SF15	KOG2348			GO:0005215,GO:0006810,GO:0016020,GO:0055085
Cre03.g190250.t1.2	12092	12047	15681	14589	13964	14341	12382	13030	15641	15440	14613	15019	0.29056	0.221692						PF00082	PTHR10795,PTHR10795:SF75				GO:0004252,GO:0006508
Cre02.g095062.t1.1	12068	11579	15664	14429	13857	14015	12377	12552	15634	15300	14531	14709	0.311386	0.230124
Cre16.g677765.t1.1	11987	9105	6494	7068	6367	5482	12295	9871	6480	7493	6675	5749	-0.66577	-0.835236						PF00207	PTHR13062:SF1,PTHR13062				GO:0004866
Cre08.g380250.t1.2	11954	14724	18652	14557	16086	19721	12262	15963	18612	15432	16865	20682	0.27044	0.411731	Small Intrinsically Unstructured Polypeptide known as CP12; functions in the Calvin cycle, associating with GAPDH and PRK and modifying their enzymatic properties; chloroplast-targeted [PMID: 8980547, PMID: 12492483, PMID: 12846565]		AT2G47400.1	CP12,CP12-1	CP12 domain-containing protein 1	PF02672
Cre09.g390615.t1.1	11943	13001	12855	11097	11260	12792	12250	14095	12827	11764	11805	13415	-0.0994394	-0.0629776	Triacylglycerol lipase. Flagellar Associated Protein, found in the flagellar proteome [PMID: 15998802]. Previously annotated as FAP12	FAP12	AT4G16070.1		Mono-/di-acylglycerol lipase, N-terminal;Lipase, class 3	PF01764	PTHR21493,PTHR21493:SF22				GO:0004806,GO:0006629
Cre01.g041200.t1.1	11936	11693	14483	13660	13437	13583	12224	12652	14447	14461	14064	14227	0.216678	0.185633								KOG1003
Cre04.g226850.t1.2	11870	11476	13466	11837	11805	12196	12175	12441	13438	12548	12376	12791	0.0781515	0.0319686	Aspartic protease, pepsin (A1) family; directed to secretory pathway; previously identified by Almeida, C.M.(2003) Thesis, Department of Zoologia, University of Coimbra, Coimbra, Portugal (Accession number CAE18153)		AT1G11910.1	APA1,ATAPA1	aspartic proteinase A1	PF00026,PF03489,PF05184	PTHR13683,PTHR13683:SF85		3.4.23.40	K08245	GO:0004190,GO:0006508,GO:0006629
Cre02.g081550.t1.2	11873	11712	15334	14255	13697	14053	12159	12675	15297	15094	14340	14723	0.291274	0.226805			AT5G60340.1		P-loop containing nucleoside triphosphate hydrolases superfamily protein	PF00004	PTHR12595	KOG3347	2.7.4.3	K14535	GO:0005524
Cre12.g494550.t1.1	11806	11853	10903	10129	11635	11774	12109	12850	10880	10737	12197	12349	-0.207416	-0.0240855	Putative RNA-binding protein; contains RNA-binding region RNP-1 (SPL6)		AT5G66010.1		RNA-binding (RRM/RBD/RNP motifs) family protein	PF00076	PTHR13976,PTHR13976:SF3	KOG1365		K12898	GO:0003676
Cre12.g494550.t2.1	11796	11847	10898	10124	11625	11764	12099	12843	10875	10733	12188	12338	-0.207048	-0.024341	Putative RNA-binding protein; contains RNA-binding region RNP-1 (SPL6)		AT5G66010.1		RNA-binding (RRM/RBD/RNP motifs) family protein	PF00076	PTHR13976,PTHR13976:SF3	KOG1365		K12898	GO:0003676
Cre09.g394473.t1.1	11775	9745	10934	9820	11845	11402	12078	10565	10911	10411	12418	11958	-0.086764	0.106362	Low-CO2 inducible protein, containing starch-binding domain of CBM_20 (pfam00686) found in glycoside hydrolases. Because Chlamydomonas cells develop pyrenoids under low-CO2 conditions, which are surrounded by a typical starch sheath, Lci9 may function in		AT5G01260.2		Carbohydrate-binding-like fold	PF00686					GO:0003824,GO:0005975
Cre05.g232150.t1.2	11758	12973	16607	16006	16226	18012	12060	14065	16572	16968	17011	18891	0.360497	0.458672	Glutamate dehydrogenase (EC 1.4.1.2); organelle targeting somewhat ambiguous but weakly predicted by Target-P to be mitochondrial		AT5G07440.1	GDH2	glutamate dehydrogenase 2	PF02812,PF00208	PTHR11606	KOG2250	1.4.1.3	K00261	GO:0006520,GO:0016491,GO:0055114
Cre17.g735375.t1.2	11678	8083	6072	7613	8827	7434	11985	8761	6059	8083	9257	7795	-0.55291	-0.282852							PTHR15377:SF2,PTHR15377
Cre12.g523816.t1.1	11669	11433	15125	13914	13507	13676	11954	12377	15088	14736	14143	14331	0.293683	0.226874						PF04755					GO:0005198,GO:0009507
Cre04.g214750.t1.1	11660	11688	15049	14099	13475	13882	11935	12635	15009	14916	14096	14534	0.284426	0.220587	Endosomal R-SNARE protein, VAMP-like family (R.III). Expressed Protein. Contains R-SNARE domain distantly similar to VAMP4, not found in land plants. Part of 2 member gene family on same scaffold separated by one gene (<-VMPL1, IFM1, <-VMPL2). Class R.I		AT5G11150.1	ATVAMP713,VAMP713	vesicle-associated membrane protein 713	PF00957	PTHR21136,PTHR21136:SF86	KOG0860			GO:0016021,GO:0016192
Cre06.g307150.t1.1	11610	12423	13492	12271	13369	13635	11909	13468	13463	13009	14016	14300	0.0609716	0.158101	Beta-Amylase (alpha 1,4-glucan maltohydrolase; EC 3.2.1.2) hydrolyzes the alpha 1,4-glucosidic linkages of starch from the nonreducing ends. Previously annotated as AMYB1	AMYB1	AT4G17090.1	BAM3,BMY8,CT-BMY	chloroplast beta-amylase	PF01373			3.2.1.2	K01177	GO:0000272,GO:0016161
Cre10.g435800.t1.2	11517	11094	14559	12021	15344	14438	11814	12027	14528	12744	16087	15142	0.193947	0.389419	NAD-dependent epimerase/dehydratase, possibly with UDP-glucose 4-epimerase activity. Possible chloroplast stem-loop-binding protein 41b, cp ribosome-associated protein RAP38. Previously annotated as CSP41b		AT1G09340.1	CRB,CSP41B	chloroplast RNA binding	PF01370	PTHR10366,PTHR10366:SF67	KOG1371			GO:0003824,GO:0044237,GO:0050662
Cre03.g153450.t1.2	11510	12462	13513	12568	12778	13469	11806	13511	13485	13324	13396	14127	0.0825668	0.120494
Cre13.g603000.t1.2	11509	10927	9455	8418	10676	10148	11805	11847	9435	8923	11192	10643	-0.365468	-0.11525	3\',5\'-cyclic-nucleotide phosphodiesterase similar to that of Homo sapiens, PDE4D_HUMAN					PF00233	PTHR11347				GO:0004114,GO:0007165
Cre13.g603000.t2.1	11501	10921	9451	8416	10672	10143	11796	11840	9431	8921	11188	10638	-0.365128	-0.114933	3\',5\'-cyclic-nucleotide phosphodiesterase similar to that of Homo sapiens, PDE4D_HUMAN					PF00233	PTHR11347				GO:0004114,GO:0007165
Cre07.g325732.t1.1	11455	10834	12247	12351	14153	13914	11749	11745	12221	13093	14838	14593	0.10763	0.325061
Cre16.g687900.t1.2	11402	11382	7309	5814	8032	8097	11695	12340	7294	6164	8421	8492	-0.836763	-0.507096		LHCA7	AT1G45474.1	LHCA5	photosystem I light harvesting complex gene 5	PF00504	PTHR21649			K08911	GO:0009765,GO:0016020
Cre06.g289700.t1.2	11405	11263	14739	13669	13193	13402	11679	12181	14702	14466	13806	14035	0.289749	0.222583	Expressed Protein. Conserved protein similar to BET5, a component of the TRAPP complex involved in ER to Golgi vesicle transport.		AT1G51160.1		SNARE-like superfamily protein	PF04099	PTHR23249,PTHR23249:SF9	KOG3368			GO:0005801,GO:0006888
Cre06.g278149.t1.1	11381	13704	19529	14844	14704	17000	11671	14861	19492	15750	15417	17838	0.409576	0.325857
Cre14.g609450.t1.2	11361	11103	14046	13188	12865	13018	11627	12002	14009	13949	13455	13625	0.242687	0.196659	PWR motif protein; the most divergent in a family of 4 related genes with no clear homologues in other organisms, except for a similarity with DUF506 proteins (plant-specific, unknown function). The family name comes from the perfectly conserved PWR motif		AT3G54550.1		Protein of unknown function (DUF506)	PF04720
Cre03.g185250.t1.2	11308	10944	12069	10887	11652	11591	11598	11862	12043	11540	12216	12155	0.00751396	0.0549489	ADP-glucose alpha-1,3-glucan synthase. Catalyses the transfer of the glucosyl moiety of the ADP-glc to the non-reducing end of a pre-existing alpha-1,3-linked chain	SSS2	AT3G01180.1	AtSS2,SS2	starch synthase 2	PF00534,PF08323	PTHR12526,PTHR12526:SF17		2.4.1.21	K00703	GO:0009058
Cre09.g405106.t1.1	11301	16531	28529	39207	18573	34322	11591	17922	28469	41564	19471	35996	1.24667	0.910262
Cre08.g383500.t1.1	11305	10758	13399	12707	12726	12540	11579	11643	13365	13453	13321	13138	0.207752	0.188292
Cre14.g634193.t1.1	11248	7843	5424	7134	8632	7115	11522	8484	5408	7547	9036	7448	-0.626922	-0.279294
Cre17.g720250.t1.2	11156	11608	8711	6620	7144	7405	11442	12584	8693	7018	7489	7766	-0.61291	-0.655331	Chlorophyll a-b binding protein of photosystem II. Protein product also known as CP29	LHCB4	AT2G40100.1	LHCB4.3	light harvesting complex photosystem II	PF00504	PTHR21649			K08915	GO:0009765,GO:0016020
Cre12.g534800.t1.1	11105	9506	10025	9635	15411	13309	11390	10306	10004	10213	16157	13959	-0.101882	0.473047	Glycine dehydrogenase (decarboxylating). P protein subunit of the glycine cleavage system		AT2G26080.1	AtGLDP2,GLDP2	glycine decarboxylase P-protein 2	PF02347	PTHR11773	KOG2040	1.4.4.2	K00281	GO:0004375,GO:0055114
Cre14.g627050.t1.2	11074	11176	13205	12576	12727	12838	11337	12089	13169	13307	13318	13439	0.176543	0.191801
Cre17.g738300.t1.2	11045	9663	16954	16946	14688	13803	11327	10474	16917	17963	15397	14475	0.677953	0.454356	Cytosolic 80S ribosomal protein P1; Cytosolic 60S large ribosomal subunit protein P1		AT5G24510.1		60S acidic ribosomal protein family	PF00428	PTHR21141	KOG1762		K02942	GO:0003735,GO:0005622,GO:0005840,GO:0006414
Cre06.g262950.t1.1	11033	10772	14051	12905	12710	12784	11298	11657	14016	13660	13302	13390	0.269876	0.217625							PTHR14187:SF32,PTHR14187
Cre17.g707137.t1.2	11016	10988	13920	13148	12809	13095	11278	11882	13883	13910	13401	13711	0.263131	0.227309
Cre03.g159800.t1.1	10982	10621	10807	10717	12030	11334	11264	11515	10784	11361	12612	11888	-0.0407128	0.105061			AT1G54130.1	AT-RSH3,ATRSH3,RSH3	RELA/SPOT homolog 3	PF04607	PTHR21262				GO:0015969
Cre15.g640150.t1.1	10995	10965	14074	13182	12723	12930	11254	11853	14037	13947	13309	13536	0.276186	0.216275
Cre09.g412940.t1.1	10980	7762	5520	7260	8680	7230	11235	8388	5503	7672	9078	7558	-0.574697	-0.238139
Cre12.g514500.t1.2	10911	13654	19189	15519	11322	14674	11191	14803	19149	16451	11870	15390	0.453673	0.0685781	Cytosolic 80S ribosomal protein S11; Cytosolic 40S small ribosomal subunit protein S11	RPS11	AT3G48930.1	EMB1080	Nucleic acid-binding, OB-fold-like protein	PF00366	PTHR10744	KOG1728		K02949	GO:0003735,GO:0005622,GO:0005840,GO:0006412
Cre01.g029750.t1.1	10685	9755	6429	6068	8680	8476	10960	10582	6414	6432	9104	8888	-0.745952	-0.259765	3 nearly identical repeats of an adenylate kinase domain; corresponds approximately to GI:46518741; reduced in the flagellum of the outer dynein arm oda5 mutant [PMID: 15064350]. Previously annotated as two distinct FAKs, but no current evidence for this	DAAK1	AT5G26667.2	PYR6	P-loop containing nucleoside triphosphate hydrolases superfamily protein	PF00406	PTHR23359,PTHR23359:SF23	KOG3079	2.7.4.3	K00939	GO:0005524,GO:0006139,GO:0019205
Cre21.g752197.t1.1	10679	12431	22194	26444	11929	15113	10954	13477	22145	28027	12503	15851	1.03817	0.21485
Cre17.g718300.t1.1	10677	10425	13858	12659	12320	12425	10942	11292	13828	13412	12907	13028	0.292945	0.222141			AT5G18650.1		CHY-type/CTCHY-type/RING-type Zinc finger protein	PF00097,PF05495	PTHR21319	KOG1940		K10144	GO:0008270
Cre17.g718300.t2.1	10622	10341	13810	12629	12314	12425	10885	11201	13781	13381	12899	13027	0.298419	0.231303			AT3G62970.1		zinc finger (C3HC4-type RING finger) family protein	PF00097	PTHR21319	KOG1940
Cre02.g116500.t1.1	10592	10490	13715	12590	12310	12548	10848	11352	13682	13329	12887	13144	0.282948	0.229653	Serine carboxypeptidase; serine-type protease (family S10, clan SC)		AT1G15000.1	scpl50	serine carboxypeptidase-like 50	PF00450	PTHR11802	KOG1282	3.4.16.-	K09645	GO:0004185,GO:0006508
Cre03.g163500.t1.2	10587	10545	13482	12518	12091	12307	10837	11401	13446	13243	12649	12883	0.263243	0.199314	Conserved protein	CGLD21	AT1G27510.1		Protein of unknown function (DUF3506)	PF12014
Cre09.g386758.t1.1	10562	8406	9307	6827	10735	8695	10833	9113	9287	7237	11255	9119	-0.27153	0.0305921	Acetolactate synthase, large subunit (EC 2.2.1.6); (acetohydroxy acid synthase, large subunit); precursor, expected plastidic by homology, and predicted plastidic by Target-P. Previously annotated as ALSL1. Can be mutated to herbicide resistance. Requi		AT3G48560.1	AHAS,ALS,CSR1,IMR1,TZP5	chlorsulfuron/imidazolinone resistant 1	PF02775,PF02776,PF00205	PTHR18968:SF13,PTHR18968	KOG4166	2.2.1.6	K01652	GO:0003824,GO:0030976,GO:0000287
Cre03.g179800.t1.2	10553	11406	21383	15620	16836	18654	10825	12367	21338	16560	17651	19564	0.708523	0.682323	Low-CO2 inducible gene revealed by cDNA array analyses; SOSUI prediction: 3 transmembrane region. TargetP prediction: Mitochondria (confidence: 4); regulated by CCM1 [PMID: 15235119]. Acclimation to changing CO2 concentrations and light intensities was st	LCI24				PF07466
Cre08.g378800.t1.2	10534	10454	12149	11293	11357	11555	10805	11334	12124	11972	11906	12118	0.122166	0.117943			AT5G47140.1	GATA27	GATA transcription factor 27	PF00320					GO:0003700,GO:0006355,GO:0008270,GO:0043565
Cre01.g003516.t1.1	10510	10906	11048	12166	10607	10895	10776	11820	11024	12894	11115	11424	0.081964	-0.0036681
Cre12.g518800.t1.2	10421	10566	9741	8995	10467	10715	10689	11455	9720	9535	10974	11238	-0.20165	0.00438815			AT5G57360.1	ADO1,FKL2,LKP1,ZTL	Galactose oxidase/kelch repeat superfamily protein	PF00092	PTHR22992				GO:0005515
Cre06.g283050.t1.2	10361	9698	6466	4740	7105	7172	10625	10512	6451	5024	7448	7521	-0.881268	-0.497801		LHCA1	AT3G54890.1	LHCA1	photosystem I light harvesting complex gene 1	PF00504	PTHR21649			K08907	GO:0009765,GO:0016020
Cre07.g338550.t1.1	10353	7212	5212	6884	8280	6794	10605	7801	5197	7285	8667	7109	-0.560323	-0.222436							PTHR19277:SF6,PTHR19277	KOG4462
Cre16.g677205.t3.1	10326	7526	4450	4977	5163	4041	10592	8160	4441	5277	5414	4238	-0.948398	-0.958287						PF00207	PTHR13062:SF1,PTHR13062				GO:0004866
Cre09.g387000.t1.2	10326	10648	9977	8924	10623	10658	10592	11544	9956	9461	11137	11177	-0.189066	0.0116426	Conserved expressed protein of unknown function; strong similarity to Arabidopsis, rice and Medicago hypothetical protein sequences	CGL34	AT5G24690.1		Protein of unknown function (DUF3411)	PF11891
Cre03.g179250.t1.2	10299	9945	13402	12205	11995	11924	10561	10779	13376	12937	12572	12508	0.302182	0.232969
Cre16.g677205.t1.1	10289	7510	4445	4975	5159	4039	10555	8143	4436	5274	5409	4236	-0.945344	-0.954992						PF00207	PTHR13062:SF1,PTHR13062				GO:0004866
Cre17.g702052.t1.1	10306	7425	5514	6859	8144	6910	10554	8030	5498	7254	8523	7236	-0.543391	-0.237902
Cre16.g677205.t2.1	10289	7510	4446	4975	5159	4039	10554	8143	4436	5274	5409	4236	-0.945232	-0.955034						PF00207	PTHR13062:SF1,PTHR13062				GO:0004866
Cre12.g550850.t1.2	10272	10224	8181	6922	6929	7240	10537	11083	8163	7338	7265	7593	-0.479981	-0.541146	Oxygen-evolving enhancer protein 2, chloroplast precursor (OEE2) (23 kDa subunit of oxygen evolving complex of photosystem II) (OEC 23 kDa subunit) (23 kDa thylakoid membrane protein) (OEC23);PMID: 3468511; targeted to thylakoid lumen by TAT pathway	PSBP1	AT1G06680.1	OE23,OEE2,PSBP-1,PSII-P	photosystem II subunit P-1	PF01789				K02717	GO:0005509,GO:0009523,GO:0009654,GO:0015979,GO:0019898
Cre09.g388850.t1.1	10248	9739	6143	6804	7198	6719	10511	10559	6130	7212	7546	7047	-0.659198	-0.529932	P-type ATPase/cation transporter, plasma membrane. Related to plant potential calcium-transporting ATPase 9, plasma membrane-type (Ca(2+)-ATPase isoform 9); found in the flagellar proteome [PMID: 15998802]. May be a phospholipid flippase		AT4G29900.1	ACA10,ATACA10,CIF1	autoinhibited Ca(2+)-ATPase 10	PF00689,PF00702,PF00690,PF00122	PTHR24093:SF168,PTHR24093	KOG0204			GO:0006754,GO:0006812,GO:0015662,GO:0016020,GO:0003824,GO:0008152,GO:0000166,GO:0046872
Cre14.g610100.t1.1	10210	9424	9941	9710	9783	9564	10444	10183	9911	10262	10226	10001	-0.0321382	-0.0282538
Cre12.g518800.t2.1	10105	10266	9497	8724	10156	10447	10364	11130	9477	9248	10647	10956	-0.19895	0.00727895			AT5G57360.1	ADO1,FKL2,LKP1,ZTL	Galactose oxidase/kelch repeat superfamily protein	PF00092	PTHR22992				GO:0005515
Cre01.g023950.t1.1	10098	9954	12744	11873	11632	11765	10338	10768	12712	12565	12171	12321	0.260147	0.214616
Cre03.g177800.t1.1	9968	9961	12940	12045	11624	11862	10205	10774	12907	12747	12163	12422	0.290237	0.228827			AT1G69530.1	AT-EXP1,ATEXP1,ATEXPA1,ATHEXP ALPHA 1.2,EXP1,EXPA1	expansin A1	PF03330
Cre03.g198600.t1.2	9917	6893	4793	6328	7472	6236	10167	7465	4780	6707	7829	6534	-0.618276	-0.29587
Cre02.g141086.t1.1	9870	9304	10955	10964	11018	10594	10105	10058	10924	11599	11525	11089	0.159707	0.165488
Cre02.g090950.t1.1	9878	6823	4795	6257	7663	6341	10102	7370	4780	6606	8013	6629	-0.617811	-0.254972							PTHR13317:SF6,PTHR13317
Cre01.g058521.t1.1	9837	9501	12698	11694	11430	11248	10080	10289	12670	12390	11968	11792	0.298997	0.222142	Glycosyltransferase; group 1; mannosyltransferase		AT2G40190.1	LEW3	UDP-Glycosyltransferase superfamily protein	PF00534	PTHR12526,PTHR12526:SF23	KOG1387	2.4.1.-	K03844	GO:0009058
Cre03.g198500.t1.1	9829	6832	4764	6297	7405	6200	10075	7397	4752	6672	7759	6496	-0.613026	-0.29366
Cre02.g141086.t2.1	9842	9294	10948	10939	10999	10588	10075	10048	10917	11572	11505	11083	0.1604	0.166765
Cre10.g417730.t2.1	9826	6983	5439	6596	7789	6619	10074	7558	5425	6990	8160	6933	-0.506126	-0.224251
Cre07.g314500.t1.1	9835	9752	12538	11629	11387	11512	10071	10552	12506	12308	11919	12056	0.266908	0.217243			AT2G35050.1		Protein kinase superfamily protein with octicosapeptide/Phox/Bem1p domain	PF00069	PTHR26392:SF152,PTHR26392	KOG0192			GO:0004672,GO:0005524,GO:0006468
Cre10.g417730.t1.2	9805	6963	5408	6581	7733	6571	10052	7535	5393	6974	8102	6883	-0.507968	-0.231028
Cre16.g694203.t1.1	9722	9482	10611	9787	10672	11055	9970	10279	10589	10374	11187	11594	0.0499381	0.170002			AT1G62420.1		Protein of unknown function (DUF506)	PF04720
Cre03.g159600.t1.2	9729	9487	12558	11566	11262	11426	9965	10268	12528	12245	11792	11971	0.292121	0.23203
Cre12.g514400.t1.2	9726	6928	4823	6166	7843	6542	9957	7490	4809	6517	8206	6846	-0.623396	-0.212999			AT2G46830.1	CCA1	circadian clock associated 1	PF00249	PTHR12802:SF3,PTHR12802			K12133
Cre12.g514400.t2.1	9704	6921	4813	6161	7838	6530	9935	7482	4798	6512	8202	6833	-0.622868	-0.212207			AT2G46830.1	CCA1	circadian clock associated 1	PF00249	PTHR12802:SF3,PTHR12802			K12133
Cre02.g095140.t1.1	9678	10949	14514	13221	12628	15046	9927	11870	14483	14015	13239	15780	0.386725	0.412844
Cre02.g097150.t1.2	9677	9553	12532	11589	11271	11461	9908	10336	12500	12266	11795	12001	0.290818	0.233206						PF04749	PTHR15907,PTHR15907:SF13
Cre03.g195388.t1.1	9658	11882	18773	14084	12546	14916	9906	12882	18734	14931	13154	15644	0.562958	0.337685
Cre12.g493854.t2.1	9667	6744	4668	6123	7336	6102	9904	7298	4655	6480	7680	6389	-0.627508	-0.290017
Cre12.g493854.t1.1	9666	6743	4665	6115	7339	6100	9902	7297	4652	6472	7684	6388	-0.628713	-0.289568
Cre16.g677382.t1.1	9627	8874	7495	7510	8771	8066	9874	9621	7479	7961	9195	8459	-0.336549	-0.143119			AT5G67300.1	ATMYB44,ATMYBR1,MYB44,MYBR1	myb domain protein r1	PF00249	PTHR10641			K09422
Cre16.g677382.t2.1	9607	8855	7479	7489	8753	8046	9854	9600	7463	7938	9176	8438	-0.337018	-0.143321			AT5G67300.1	ATMYB44,ATMYBR1,MYB44,MYBR1	myb domain protein r1	PF00249	PTHR10641			K09422
Cre12.g486551.t1.1	9498	6631	4640	6109	7374	6115	9723	7166	4626	6456	7715	6396	-0.607875	-0.25924			AT1G68080.1		2-oxoglutarate (2OG) and Fe(II)-dependent oxygenase superfamily protein		PTHR14049:SF6,PTHR14049	KOG3449
Cre12.g530650.t1.1	9476	10069	13896	10963	8627	8815	9719	10916	13867	11622	9044	9245	0.30475	-0.17417	Glutamine synthetase (EC 6.3.1.2), chloroplast precursor (Glutamate--ammonia ligase) (GS2), CO2-responsive gene; identical to GLNA2_CHLRE cDNA [SwissProt Q42689), PMID: 8938407]; arranged head-to-head with another glutamine synthetase gene. GLN3; GLN2 & G	GLN2	AT5G16570.1	GLN1;4	glutamine synthetase 1;4	PF03951,PF00120	PTHR20852:SF14,PTHR20852	KOG0683			GO:0004356,GO:0006542,GO:0006807
Cre12.g530650.t2.1	9470	10055	13858	10940	8620	8800	9713	10901	13829	11597	9037	9229	0.302663	-0.174466	Glutamine synthetase (EC 6.3.1.2), chloroplast precursor (Glutamate--ammonia ligase) (GS2), CO2-responsive gene; identical to GLNA2_CHLRE cDNA [SwissProt Q42689), PMID: 8938407]; arranged head-to-head with another glutamine synthetase gene. GLN3; GLN2 & G	GLN2	AT5G16570.1	GLN1;4	glutamine synthetase 1;4	PF03951,PF00120	PTHR20852:SF14,PTHR20852	KOG0683			GO:0004356,GO:0006542,GO:0006807
Cre16.g667550.t1.2	9454	6612	4623	6079	7188	5994	9690	7156	4610	6439	7529	6277	-0.60847	-0.287066
Cre12.g508644.t1.1	9428	6532	4522	5966	7220	5952	9657	7066	4508	6309	7556	6232	-0.628482	-0.278367			AT5G41410.1	BEL1	POX (plant homeobox) family protein		PTHR10270
Cre08.g358554.t1.1	9389	9026	12041	11024	10701	10809	9622	9777	12014	11679	11211	11333	0.28848	0.216734			AT3G23610.2	DSPTP1	dual specificity protein phosphatase 1	PF00782	PTHR10159				GO:0006470,GO:0008138
Cre05.g236501.t1.2	9400	6602	4669	5978	7433	6129	9621	7136	4654	6315	7773	6411	-0.611269	-0.240376
Cre12.g528000.t1.2	9378	9419	10671	9365	10149	10116	9619	10211	10648	9928	10640	10609	0.0532469	0.0997252						PF00571	PTHR13780	KOG1764			GO:0005515
Cre05.g247950.t1.2	9372	9972	13246	10994	11955	13160	9613	10811	13218	11655	12534	13802	0.284329	0.366821
Cre01.g001300.t1.1	9333	6400	4492	5901	7327	6035	9557	6920	4479	6241	7669	6316	-0.620105	-0.236608
Cre12.g505350.t1.2	9307	8921	5040	5845	5876	5607	9547	9672	5030	6195	6161	5881	-0.775836	-0.6745	P-type ATPase/cation transporter, plasma membrane. Related to plant potential calcium-transporting ATPase 9, plasma membrane-type (Ca(2+)-ATPase isoform 9); found in the flagellar proteome [PMID: 15998802]. Probably calcium-transporting. May be a phosp		AT3G57330.1	ACA11	autoinhibited Ca2+-ATPase 11	PF00689,PF00702,PF00690,PF00122	PTHR24093,PTHR24093:SF170	KOG0204	3.6.3.8	K01537	GO:0006754,GO:0006812,GO:0015662,GO:0016020,GO:0003824,GO:0008152,GO:0000166,GO:0046872
Cre08.g364751.t1.1	9319	9282	11949	11093	10678	10855	9538	10030	11916	11733	11167	11359	0.273297	0.203118								KOG3592
Cre01.g036350.t1.1	9275	6423	4523	5923	7026	5822	9507	6952	4511	6275	7360	6096	-0.609833	-0.290613			AT5G57110.1	ACA8,AT-ACA8	autoinhibited Ca2+ -ATPase, isoform 8	PF00689,PF00702,PF00690,PF00122	PTHR24093,PTHR24093:SF73	KOG0204			GO:0006754,GO:0006812,GO:0015662,GO:0016020,GO:0003824,GO:0008152,GO:0000166,GO:0046872
Cre08.g364775.t1.2	9280	9232	11923	11086	10644	10816	9498	9976	11890	11725	11131	11318	0.278219	0.205166
Cre09.g411100.t2.1	9258	11631	14689	13003	9707	12386	9497	12612	14657	13783	10178	12990	0.363287	0.0674551	Cytosolic 80S ribosomal protein S10; Cytosolic 40S small ribosomal subunit protein S10	RPS10	AT5G41520.1		RNA binding Plectin/S10 domain-containing protein	PF03501	PTHR12146	KOG3344		K02947
Cre17.g721500.t1.2	9220	8710	10671	8889	13259	13047	9457	9443	10649	9423	13901	13684	0.0867883	0.545482	Granule-bound starch synthase I, catalyses the transfer of the glucosyl moiety of the ADP-glucose to the non-reducing end of a pre-existing alpha 1,4 linked chain. (gi 8573760) (AAC17969); described by Wattebled et al. 2002 [PMID:12153578]. Low-CO2 induci	STA2	AT1G32900.1		UDP-Glycosyltransferase superfamily protein	PF00534,PF08323	PTHR12526,PTHR12526:SF17		2.4.1.242	K13679	GO:0009058
Cre10.g465550.t1.1	9198	7929	5370	5269	7006	6401	9434	8597	5358	5586	7345	6713	-0.720369	-0.359091	ClpD chaperone, Hsp100 family, probably chloroplastic (by homology); possibly acting as ATP-dependent subunit of Clp protease	CLPD1	AT5G51070.1	CLPD,ERD1,SAG15	Clp ATPase	PF02861,PF00004,PF07724,PF10431	PTHR11638	KOG1051			GO:0019538,GO:0005524
Cre07.g348250.t1.2	9214	9112	11873	11002	10685	10829	9432	9855	11842	11643	11179	11338	0.284174	0.223432			AT2G40430.2			PF07767	PTHR14211	KOG2823
Cre01.g039300.t1.2	9195	8104	7956	7484	7329	6784	9431	8786	7939	7933	7683	7115	-0.198758	-0.299783	Almost identical to T07933, polyadenylate-binding protein RB47 precursor, chloroplast-targeted [PMID: 9482869]; regulates translation of psbA; possibly controlled by RB60, a protein disulfide isomerase whose Volvox homolog is controlled by regA (regulator	RB47	AT4G34110.1	ATPAB2,PAB2,PABP2	poly(A) binding protein 2	PF00076,PF00658	PTHR24011,PTHR24011:SF69	KOG0123		K13126	GO:0003676,GO:0003723
Cre08.g363250.t1.1	9180	9063	11624	10847	10609	10773	9395	9796	11592	11475	11097	11275	0.265356	0.221239
Cre17.g747297.t1.1	9131	9141	11789	11028	10613	10928	9347	9881	11757	11666	11100	11438	0.284702	0.229176			AT4G32900.2		Peptidyl-tRNA hydrolase II (PTH2) family protein	PF01981	PTHR12649	KOG3282	3.1.1.29	K04794	GO:0004045,GO:0006412
Cre16.g682552.t1.1	9120	6286	4562	5774	6883	5731	9347	6805	4550	6117	7208	6000	-0.598636	-0.290296						PF00211	PTHR11920:SF127,PTHR11920				GO:0009190,GO:0016849,GO:0035556
Cre18.g748247.t1.1	9124	6441	4602	6018	7069	5890	9342	6966	4588	6362	7397	6165	-0.574596	-0.265973						PF03417					GO:0042318
Cre09.g397956.t1.1	9095	8964	11692	10811	10576	10664	9316	9701	11664	11447	11072	11173	0.28129	0.226195	Flagellar Associated Protein, found in the flagellar proteome [PMID: 15998802]		AT3G57630.1		exostosin family protein	PF03016,PF07974	PTHR11062,PTHR11062:SF12	KOG1021			GO:0016020
Cre12.g485050.t1.2	9071	9577	11341	9657	10501	10799	9304	10383	11317	10238	11009	11325	0.13074	0.182027	Chloroplast stroma carbonic anhydrase. The inorganic carbon-concentrating mechanism has been reviewed by Spalding 2008 [PMID: 17597098].		AT3G01500.2	ATBCA1,ATSABP3,CA1,SABP3	carbonic anhydrase 1	PF00484	PTHR11002,PTHR11002:SF1	KOG1578			GO:0004089,GO:0008270,GO:0015976
Cre08.g370750.t2.1	9075	6277	4330	5778	7193	5799	9287	6778	4316	6102	7521	6061	-0.624895	-0.242155
Cre08.g370750.t1.1	9071	6279	4334	5778	7196	5795	9283	6780	4320	6101	7525	6058	-0.624144	-0.241951
Cre16.g662702.t1.1	9048	9200	6266	6794	7204	7639	9280	9974	6253	7202	7553	8011	-0.517091	-0.306976			AT4G36960.1		RNA-binding (RRM/RBD/RNP motifs) family protein	PF00076	PTHR24012:SF9,PTHR24012	KOG4205			GO:0003676
Cre10.g452100.t1.1	9044	8828	7046	5628	6379	5761	9278	9569	7031	5967	6689	6042	-0.53601	-0.565891	Contains 5 ycf32 repeats separated by 4 putative transmembrane helices; probably a polyprotein processed after chloroplast import and thylakoid translocation into 4 polypeptides, almost identical except for the last one lacking the connecting helix; very	PSBY2	AT1G67740.1	PSBY,YCF32	photosystem II BY
Cre06.g289900.t1.1	9043	8756	11655	10830	10588	10448	9263	9478	11628	11471	11086	10947	0.301645	0.233492			AT4G21440.1	ATM4,ATMYB102,MYB102	MYB-like 102	PF00249	PTHR10641
Cre14.g621650.t1.1	9014	8633	12223	9913	13107	12022	9246	9360	12197	10509	13742	12609	0.287382	0.502144			AT2G30200.1		catalytics;transferases;[acyl-carrier-protein] S-malonyltransferases;binding	PF00698	PTHR10982	KOG2926	2.3.1.39	K00645
Cre12.g485150.t1.2	8963	9608	7287	6163	7018	7154	9193	10416	7271	6533	7358	7502	-0.506383	-0.400072	Glyceraldehyde 3-phosphate dehydrogenase (EC 1.2.1.12), possible cytosolic form; carboxy 90% of deduced AA sequence identical to cytosolic G3PC_CHLRE [Genbank P49644; PMID: 8114942], but the N-terminal AA\'s do not match those of G3PC_CHLRE. Two splice va	GAP1	AT1G79530.1	GAPCP-1	glyceraldehyde-3-phosphate dehydrogenase of plastid 1	PF00044,PF02800	PTHR10836	KOG0657	1.2.1.12	K00134	GO:0016620,GO:0055114
Cre02.g107150.t1.1	8914	10660	20103	15958	15265	18600	9144	11557	20060	16917	16004	19508	0.836947	0.778618
Cre08.g384150.t1.1	8901	8346	9293	9183	9655	9245	9114	9028	9267	9714	10101	9677	0.0652247	0.124636
Cre01.g042750.t1.2	8874	8404	9938	9056	7967	7912	9102	9111	9917	9600	8353	8298	0.0998011	-0.129382	Aconitate hydratase (EC 4.2.1.3), mitochondrial; citrate hydro-lyase; aconitase	ACH1	AT4G26970.1	ACO2	aconitase 2	PF00694,PF00330	PTHR11670,PTHR11670:SF5	KOG0453	4.2.1.3	K01681	GO:0008152,GO:0003994,GO:0006099,GO:0051539
Cre14.g613800.t1.1	8882	8950	11468	10672	10319	10579	9088	9673	11436	11287	10789	11071	0.276405	0.220583
Cre02.g081950.t1.1	8864	6148	4267	5582	6753	5575	9080	6652	4255	5905	7069	5837	-0.630841	-0.285581			AT3G63260.1	ATMRK1	Protein kinase superfamily protein	PF00069	PTHR24347,PTHR24347:SF121				GO:0004672,GO:0005524,GO:0006468
Cre12.g532350.t1.1	8836	8591	11021	10341	10232	10253	9047	9293	10992	10945	10706	10736	0.258459	0.225483	Voltage-dependent 4-domain calcium channel, alpha subunit; may exhibit altered ion selectivity as conserved P-loop loci differ from mammalian Ca2+ channels (PMID: 8968582)		AT4G03560.1	ATCCH1,ATTPC1,FOU2,TPC1	two-pore channel 1	PF00520	PTHR10037:SF138,PTHR10037	KOG2301		K04855	GO:0005216,GO:0006811,GO:0016020,GO:0055085
Cre03.g174850.t1.2	8795	8192	9455	8593	11489	11091	9021	8882	9435	9110	12045	11632	0.0508526	0.403313		CGL111	AT4G14500.1		Polyketide cyclase/dehydrase and lipid transport superfamily protein		PTHR19308	KOG2761
Cre08.g372450.t1.2	8788	9082	9821	7952	5897	6550	9014	9845	9800	8429	6182	6869	-0.0490081	-0.531041	Oxygen evolving enhancer protein 3 (OEE3); [gi:131395; gi:18164; PMID: 3556163; PMID: 3468511]	PSBQ	AT4G05180.1	PSBQ,PSBQ-2,PSII-Q	photosystem II subunit Q-2	PF05757					GO:0005509,GO:0009523,GO:0009654,GO:0015979,GO:0019898
Cre10.g438850.t1.2	8725	8746	9149	8230	8220	8807	8949	9482	9129	8724	8618	9237	-0.0459214	-0.0458452			AT2G18160.1	ATBZIP2,bZIP2,GBF5	basic leucine-zipper 2	PF00170	PTHR22952	KOG3584			GO:0003700,GO:0006355,GO:0043565,GO:0046983
Cre07.g353200.t1.1	8724	6115	4260	5635	6630	5498	8943	6625	4250	5975	6948	5762	-0.606638	-0.292751			AT3G49725.1		GTP-binding protein, HflX	PF01926	PTHR10229	KOG0410			GO:0005525,GO:0005622
Cre06.g282300.t1.2	8708	9119	8511	8010	8590	8695	8932	9887	8493	8491	9005	9119	-0.14799	-0.0542302
Cre16.g662250.t1.1	8704	8342	10892	9953	9882	9653	8911	9021	10865	10532	10342	10107	0.254811	0.189451							PTHR12106,PTHR12106:SF14	KOG3511
Cre16.g672650.t1.2	8655	8879	14538	11850	13184	13484	8877	9627	14508	12562	13822	14142	0.548886	0.595778	Mitochondrial substrate carrier protein, possible 2-oxoglutarate/malate carrier. Highly related to plant mitochondrial carriers. Previously annotated as MITC14		AT5G19760.1		Mitochondrial substrate carrier family protein	PF00153	PTHR24089,PTHR24089:SF78	KOG0759
Cre02.g100450.t1.1	8613	7703	8690	8528	9008	8613	8813	8326	8666	9016	9422	9013	0.0449858	0.10518	Similar to guanylate cyclase 1 (GCYB2) from Homo sapiens, possible acid phosphatase	CYG20				PF00211	PTHR11920				GO:0009190,GO:0016849,GO:0035556
Cre09.g396400.t1.2	8583	9282	11283	9694	7072	9063	8810	10074	11261	10286	7417	9516	0.190332	-0.157285	Post-translationally modifies protein to tag them for proteasome-mediated degradation, internalization etc..; contains two ubiquitin domains in tandem		AT1G31340.1	ATRUB1,NEDD8,RUB1	related to ubiquitin 1	PF00240	PTHR10666	KOG0005			GO:0005515
Cre07.g318050.t1.2	8580	7805	6085	6408	6429	5903	8797	8458	6071	6789	6736	6187	-0.424111	-0.417015						PF00170,PF05377					GO:0003700,GO:0006355,GO:0043565,GO:0046983
Cre15.g637350.t1.2	8590	8569	10978	10233	9943	10103	8791	9259	10947	10821	10397	10572	0.270242	0.216332	tRNA methyltransferase, catalyzes the transfer of a methyl group from S-adenosylmethionine to the 2\'-OH of the guanosine residue at position 18 of tRNAs. Previously annotated as TRM3		AT4G17610.1		tRNA/rRNA methyltransferase (SpoU) family protein	PF00588	PTHR12029:SF11,PTHR12029				GO:0003723,GO:0006396,GO:0008173
Cre03.g176350.t2.1	8567	8625	10997	10264	9989	10176	8767	9321	10966	10855	10446	10648	0.270707	0.221822	Plastid-lipid associated protein PAP/fibrillin family-like protein. Arabidopsis homologue is in plastoglobuli [PMID: 16461379]. Previously annotated as PLAP5	PLAP5	AT1G51110.1		Plastid-lipid associated protein PAP / fibrillin family protein	PF04755					GO:0005198,GO:0009507
Cre03.g176350.t1.2	8562	8621	10994	10266	9992	10178	8761	9317	10963	10858	10449	10650	0.271477	0.222927	Plastid-lipid associated protein PAP/fibrillin family-like protein. Arabidopsis homologue is in plastoglobuli [PMID: 16461379]. Previously annotated as PLAP5	PLAP5	AT1G51110.1		Plastid-lipid associated protein PAP / fibrillin family protein	PF04755					GO:0005198,GO:0009507
Cre02.g096400.t1.2	8537	6018	4345	5531	6635	5602	8738	6506	4332	5847	6943	5859	-0.582536	-0.251884			AT3G28700.1		Protein of unknown function (DUF185)	PF02636	PTHR12049	KOG2901
Cre14.g611300.t1.1	8470	8442	11315	11055	9473	9885	8687	9152	11291	11719	9932	10367	0.367264	0.186363	[PMID: 12060707; PMID: 12089443]					PF01036					GO:0005216,GO:0006811,GO:0016020
Cre08.g367400.t1.1	8445	9188	8218	6825	8727	9395	8661	9962	8201	7235	9149	9854	-0.270881	0.0291315	Stress-related chlorophyll a/b binding protein, similar to LI8I8r-1/LHCSR1. Peers et al. (2009) [PMID: 19940928] call this gene LHCSR3.2; this apparently codes for the same protein as LHCSR3.1	LHCSR3.2	AT1G29930.1	AB140,CAB1,CAB140,LHCB1.3	chlorophyll A/B binding protein 1	PF00504	PTHR21649				GO:0009765,GO:0016020
Cre05.g234550.t1.2	8422	8469	6881	5502	12721	12677	8639	9182	6866	5832	13337	13295	-0.48886	0.579635	Fructose-1,6-bisphosphate aldolase 1 (EC:4.1.2.13); probably plastidic, but predicted mitochondrial by Target-P; 87% identical to cDNA (Q42690); glycolytic enzyme that catalyses the reversible aldol cleavage or condensation of fructose-1,6-bisphosphate in	FBA3	AT4G38970.1	FBA2	fructose-bisphosphate aldolase 2	PF00274	PTHR11627	KOG1557	4.1.2.13	K01623	GO:0004332,GO:0006096
Cre05.g234550.t2.1	8408	8452	6870	5488	12692	12648	8624	9163	6855	5818	13306	13265	-0.489068	0.579	Fructose-1,6-bisphosphate aldolase 1 (EC:4.1.2.13); probably plastidic, but predicted mitochondrial by Target-P; 87% identical to cDNA (Q42690); glycolytic enzyme that catalyses the reversible aldol cleavage or condensation of fructose-1,6-bisphosphate in	FBA3	AT4G38970.1	FBA2	fructose-bisphosphate aldolase 2	PF00274	PTHR11627	KOG1557	4.1.2.13	K01623	GO:0004332,GO:0006096
Cre17.g698400.t1.2	8346	8443	9216	8134	11908	13017	8561	9154	9197	8623	12484	13652	0.00848695	0.56107	Low-CO2 inducible gene revealed by cDNA array analyses; regulated by CCM1 [PMID: 15235119]. Acclimation to changing CO2 concentrations and light intensities was studied by Yamano et al. 2008 [PMID: 18322145], appears in their table as Lci29 rather than LC	LCI31	AT3G51100.3
Cre13.g580000.t2.1	8323	10057	8519	6727	6589	7690	8536	10900	8501	7130	6906	8063	-0.314288	-0.376683
Cre07.g329750.t1.2	8299	6319	5078	5338	6625	5855	8512	6850	5067	5659	6945	6141	-0.518391	-0.231447
Cre13.g566500.t2.1	8322	7045	7181	7462	8223	7570	8507	7604	7157	7877	8589	7911	-0.0997416	0.034431
Cre13.g566500.t1.2	8321	7049	7199	7457	8242	7582	8505	7608	7175	7872	8609	7924	-0.0987525	0.0371196
Cre09.g399650.t2.1	8309	8608	9889	9327	9321	9431	8503	9304	9860	9864	9748	9867	0.147475	0.139466
Cre03.g212641.t2.1	8285	8029	10394	9587	9586	9588	8486	8692	10369	10152	10037	10046	0.256521	0.225454			AT1G79000.2	ATHAC1,ATHPCAT2,HAC1,PCAT2	histone acetyltransferase of the CBP family 1	PF02135					GO:0003712,GO:0004402,GO:0005634,GO:0006355,GO:0008270
Cre03.g212641.t1.1	8262	8070	10427	9555	9573	9596	8463	8737	10402	10118	10023	10053	0.254623	0.223116			AT1G79000.2	ATHAC1,ATHPCAT2,HAC1,PCAT2	histone acetyltransferase of the CBP family 1	PF02135					GO:0003712,GO:0004402,GO:0005634,GO:0006355,GO:0008270
Cre05.g248400.t1.2	8187	7922	11210	9018	15812	16604	8398	8589	11186	9560	16578	17415	0.288465	1.00084	Mitochondrial carbonic anhydrase, beta type. Probably regulated by CCM1 [PMID: 15235119]; Acclimation to changing CO2 concentrations and light intensities was studied by Yamano et al. 2008 [PMID: 18322145], identified in their table as MCA. The inorganic		AT1G58180.2	ATBCA6,BCA6	beta carbonic anhydrase 6	PF00484	PTHR11002,PTHR11002:SF1	KOG1578	4.2.1.1	K01673	GO:0004089,GO:0008270,GO:0015976
Cre04.g228000.t1.1	8148	5665	3912	5200	6282	5146	8346	6128	3901	5502	6576	5386	-0.622387	-0.275054			AT5G58510.1				PTHR21422,PTHR21422:SF5
Cre17.g714200.t1.1	8122	7381	3662	3697	6663	6313	8331	8003	3654	3919	6985	6620	-1.10889	-0.263671	Linked to closely related KUP1 and KUP3. Also annotated a KUP6. C-terminal part of this gene model has homology to Myb-like transcription factors, which suggests that this gene model might be too long and should be split into two		AT4G13420.1	ATHAK5,HAK5	high affinity K+ transporter 5	PF02705					GO:0015079,GO:0016020,GO:0071805
Cre17.g725200.t1.2	8113	7397	5704	5937	6566	5884	8323	8020	5692	6294	6883	6171	-0.447319	-0.324081			AT3G62150.1	PGP21	P-glycoprotein 21	PF00664,PF00005	PTHR24221,PTHR24221:SF96	KOG0058			GO:0005524,GO:0006810,GO:0016021,GO:0042626,GO:0055085,GO:0016887
Cre09.g386733.t1.1	8084	7890	9663	9465	8971	8901	8282	8543	9640	10027	9393	9326	0.225185	0.15397						PF02992
Cre17.g725500.t1.2	8067	8426	10454	9379	11111	11202	8274	9134	10432	9943	11648	11748	0.227039	0.426539
Cre04.g223300.t1.2	8059	8207	13110	10358	12503	13292	8266	8898	13082	10981	13109	13939	0.487397	0.656135	Low-CO2-inducible 36kDa chloroplast envelope protein (LIP36-1), CO2-responsive gene; related to mitochondrial carriers; Chen et al. 1997 [PMID: 9159951]. CCP1 and LCIE are located in head-to-head orientation; regulated by CCM1 [PMID: 15235119]. Acclimatio		AT5G46800.1	BOU	Mitochondrial substrate carrier family protein	PF00153	PTHR24089:SF128,PTHR24089	KOG0758		K03454
Cre03.g203850.t1.2	8056	7376	9498	7146	8921	7959	8264	7996	9478	7575	9353	8347	0.0687705	0.122414	ATP-sulfurylase; catalyses the synthesis of adenosine-phosphosulphate (APS) from ATP and inorganic sulphate; Genbank entry U57088		AT1G19920.1	APS2,ASA1	Pseudouridine synthase/archaeosine transglycosylase-like family protein	PF01747	PTHR11055	KOG0636	2.7.7.4	K00958	GO:0000103,GO:0004781
Cre14.g625251.t1.2	8069	5586	3878	5064	6122	5118	8263	6042	3866	5355	6408	5356	-0.633441	-0.282108							PTHR23320
Cre12.g551650.t1.2	8052	7893	10397	9568	9391	9459	8246	8540	10372	10128	9829	9908	0.288399	0.233658
Cre09.g399650.t1.1	8054	8320	9740	9164	9127	9243	8241	8992	9711	9691	9544	9669	0.171047	0.156914
Cre13.g580000.t1.1	8011	9725	8158	6362	6316	7400	8216	10540	8140	6744	6621	7760	-0.333585	-0.383219
Cre04.g217915.t1.1	7998	7991	6857	6976	6499	6398	8196	8650	6839	7383	6803	6700	-0.244277	-0.319109	Formate nitrite transporter, NCBI Accession number AY612643					PF01226					GO:0005215,GO:0006810,GO:0016020
Cre03.g154651.t1.1	8000	5653	3916	5089	6371	5231	8185	6107	3903	5374	6660	5466	-0.623504	-0.237056
Cre09.g410700.t1.2	7922	7581	7019	6193	8468	8399	8125	8219	7004	6565	8877	8808	-0.268521	0.113817	NADP-dependent malate dehydrogenase [EC: 1.1.1.82]; GI:19069739. Found in the flagellar proteome [PMID: 15998802] (but this may be due to similarities with MDH2). Component of the redox valve for nitrate and clustered with nitrate assimilation genes (i	MDY5	AT5G58330.1		lactate/malate dehydrogenase family protein	PF02866,PF00056	PTHR23382	KOG1496			GO:0006108,GO:0016615,GO:0055114,GO:0016491
Cre16.g649750.t1.1	7902	8133	8627	8022	8382	8948	8105	8817	8608	8504	8788	9385	0.0161135	0.102803
Cre15.g641200.t1.2	7883	8129	10656	9328	11091	11777	8085	8813	10633	9888	11627	12351	0.280231	0.504829			AT4G03115.1		Mitochondrial substrate carrier family protein	PF00153	PTHR24089:SF151,PTHR24089	KOG0753
Cre03.g180250.t1.2	7872	8060	6456	5263	5425	5455	8074	8738	6442	5579	5687	5721	-0.484012	-0.559481		INO1	AT2G22240.1	ATIPS2,ATMIPS2,MIPS2	myo-inositol-1-phosphate synthase 2	PF01658,PF07994	PTHR11510	KOG0693	5.5.1.4	K01858	GO:0004512,GO:0006021,GO:0008654
Cre10.g436550.t1.2	7839	7286	10842	9458	10382	12005	8039	7898	10819	10026	10883	12591	0.387229	0.558621	Regulated by CCM1 [PMID: 15235119]. Acclimation to changing CO2 concentrations and light intensities was studied by Yamano et al. 2008 [PMID: 18322145].	LCI5
Cre08.g367500.t1.1	7741	8308	7051	5805	7668	8123	7942	9009	7036	6154	8040	8521	-0.361873	-0.033461	Stress-related chlorophyll a/b binding protein, similar to LI8I8r-1/LHCSR1. Peers et al. (2009) [PMID: 19940928] call this gene LHCSR3.1; this apparently codes for the same protein as LHCSR3.2	LHCSR3.1	AT1G29930.1	AB140,CAB1,CAB140,LHCB1.3	chlorophyll A/B binding protein 1	PF00504	PTHR21649				GO:0009765,GO:0016020
Cre05.g248450.t1.2	7734	7426	10503	8419	14677	15218	7934	8052	10481	8925	15390	15963	0.279725	0.971811	Mitochondrial carbonic anhydrase, also called CA2. Matches exons 5 and 6 of CRU41190 Chlamydomonas reinhardtii carbonic anhydrase precursor (beta-CA2). The inorganic carbon-concentrating mechanism has been reviewed by Spalding (2008) [PMID: 17597098]		AT1G58180.2	ATBCA6,BCA6	beta carbonic anhydrase 6	PF00484	PTHR11002,PTHR11002:SF1	KOG1578	4.2.1.1	K01673	GO:0004089,GO:0008270,GO:0015976
Cre01.g005150.t1.1	7732	8472	10132	9365	10552	10703	7930	9185	10111	9927	11062	11225	0.227446	0.380918	Putative aminotransferase (class V) with homology to serine glyoxylate aminotransferases from Arabidopsis (TrEMBL: 081248) and Frillaria agrestis (GenBank AAB95218); this is the shorter and less abundant splicing variant SGA1b, shorter by 11 AA at the pre		AT2G13360.1	AGT,AGT1,SGAT	alanine:glyoxylate aminotransferase	PF00266	PTHR21152,PTHR21152:SF7	KOG2862	2.6.1.44,2.6.1.45,2.6.1.51	K00830	GO:0008152
Cre01.g010880.t1.1	7737	7580	9936	9120	9024	8940	7923	8202	9911	9655	9446	9366	0.279021	0.222291						PF00400,PF03451	PTHR13720,PTHR13720:SF6	KOG2106
Cre04.g213000.t1.2	7705	7385	9800	8856	8790	8727	7894	7998	9777	9382	9206	9148	0.269783	0.207788			AT3G08040.1	ATFRD3,FRD3,MAN1	MATE efflux family protein	PF01554	PTHR11206:SF3,PTHR11206	KOG1347			GO:0006855,GO:0015238,GO:0015297,GO:0016020,GO:0055085
Cre01.g004157.t1.2	7708	7683	9329	8793	8815	8667	7887	8302	9301	9297	9216	9065	0.200156	0.175439							PTHR10919:SF179,PTHR10919
Cre17.g713350.t1.2	7686	7079	6627	5851	7447	7358	7884	7674	6613	6203	7807	7717	-0.27975	-0.00318484	Chloroplast-located transporter, homologous to AtOMT1 [PMID:7873543]; participates probably in the export of glutamate (and aspartate), by exchanging stromal malate for cytosolic 2-oxoglutarate (oxaloacetate); linked to related OMT2		AT5G12860.1	DiT1	dicarboxylate transporter 1	PF00939	PTHR10283:SF13,PTHR10283				GO:0005215,GO:0006814,GO:0016020,GO:0055085
Cre14.g619250.t1.2	7686	8679	9067	7709	7220	7885	7878	9401	9045	8165	7562	8262	-0.00582283	-0.127002
Cre17.g698000.t1.2	7675	7816	7105	6187	8170	7626	7872	8474	7089	6558	8565	7997	-0.260256	0.0190012	ATP synthase F1F0 beta chain, mitochondrial precursor [PMID: 1386535; GI:584796]. Previously annotated as ATPBM		AT5G08690.1		ATP synthase alpha/beta family protein	PF00006,PF02874,PF00306	PTHR15184,PTHR15184:SF8	KOG1350	3.6.3.14	K02133	GO:0005524,GO:0015992,GO:0016469,GO:0046034,GO:0046933,GO:0046961,GO:0015991,GO:0016820,GO:0033178,GO:0008553,GO:0015986,GO:0045261
Cre14.g619250.t2.1	7668	8657	9055	7690	7211	7868	7859	9377	9033	8144	7552	8244	-0.00492162	-0.125848
Cre06.g276200.t1.1	7635	7047	7571	7285	7319	6749	7832	7640	7555	7724	7673	7079	-0.0181084	-0.0686801
Cre06.g276200.t2.1	7629	7042	7565	7279	7312	6743	7825	7635	7550	7717	7666	7072	-0.0182018	-0.0689289
Cre10.g443050.t1.2	7608	7752	7295	6041	5106	5321	7804	8404	7280	6404	5353	5581	-0.244275	-0.567977			AT5G18900.1		2-oxoglutarate (2OG) and Fe(II)-dependent oxygenase superfamily protein	PF03171	PTHR10869				GO:0016491
Cre10.g459700.t1.1	7607	5124	3698	4719	5738	4765	7792	5543	3688	4995	6007	4988	-0.618974	-0.278358
Cre02.g080200.t1.2	7596	7096	6718	6260	7945	7073	7791	7693	6703	6636	8330	7417	-0.215127	0.0242955	Transketolase (EC 2.2.1.1), possible plastid precursor, based on predicted organelle targeting sequence and similarity to potato transketolase plastid precursor (GenBank CAA90427)	TRK1	AT3G60750.1		Transketolase	PF02779,PF02780,PF00456	PTHR11624:SF1,PTHR11624	KOG0523	2.2.1.1	K00615	GO:0003824,GO:0008152
Cre04.g213000.t2.1	7587	7279	9699	8798	8761	8695	7772	7883	9677	9320	9175	9115	0.27914	0.224464			AT3G08040.1	ATFRD3,FRD3,MAN1	MATE efflux family protein	PF01554	PTHR11206:SF3,PTHR11206				GO:0006855,GO:0015238,GO:0015297,GO:0016020,GO:0055085
Cre12.g558352.t1.1	7576	7462	9469	8871	7792	7681	7764	8081	9446	9395	8161	8048	0.249844	0.032671
Cre03.g150900.t1.2	7582	7660	9512	8950	8685	8825	7751	8266	9481	9452	9071	9222	0.241313	0.191691
Cre09.g386750.t1.2	7515	8385	7584	7319	5647	6033	7708	9091	7568	7759	5920	6327	-0.132332	-0.456055	HSP90A is one of 3 HSP90 genes in Chlamydomonas; HSP90A is localized to the cytosol; PMID: 16143837 and 15995001. Acclimation to changing CO2 concentrations and light intensities was studied by Yamano et al. 2008 [PMID: 18322145].	HSP90A	AT5G56000.1	AtHsp90.4,Hsp81.4	HEAT SHOCK PROTEIN 81.4	PF02518,PF00183	PTHR11528	KOG0019		K04079	GO:0005524,GO:0006457,GO:0006950,GO:0051082
Cre08.g373364.t1.1	7476	5160	3654	4810	5599	4702	7665	5588	3645	5101	5868	4926	-0.599641	-0.296167
Cre03.g187300.t1.1	7485	7534	9516	8908	8667	8822	7657	8139	9489	9418	9061	9229	0.259358	0.211506						PF00069	PTHR24362,PTHR24362:SF159				GO:0004672,GO:0005524,GO:0006468
Cre06.g276300.t1.1	7425	6711	7389	6893	7141	6437	7614	7274	7373	7306	7485	6750	-0.0204506	-0.0647476
Cre11.g481450.t1.2	7419	7231	9421	7633	10324	10022	7610	7839	9401	8091	10824	10511	0.179232	0.465712	CF0 ATP synthase subunit II precursor; ATP synthase B\' chain chloroplast precursor	ATPG	AT4G32260.1		ATPase, F0 complex, subunit B/B\', bacterial/chloroplast	PF00430			3.6.3.14	K02109	GO:0015078,GO:0015986,GO:0045263
Cre06.g300001.t1.1	7413	5387	4000	4981	5949	5009	7589	5825	3988	5266	6225	5240	-0.535707	-0.226527
Cre06.g276400.t1.1	7381	6681	7350	6855	7102	6410	7570	7242	7334	7266	7444	6721	-0.0207942	-0.0643426
Cre07.g355850.t1.2	7378	8292	10202	8123	6596	6900	7568	8990	10181	8612	6915	7236	0.182636	-0.226581
Cre02.g080700.t1.2	7377	7753	6967	5957	5709	5969	7566	8404	6952	6314	5984	6258	-0.267619	-0.383495	HSP70-like protein containing an ER retention motif, an ER-targeting sequence; it forms a cluster with ER-targeted chaperones HSP90B and BIP2 [PMID: 16143837]; similar to ER-HSP70s from other organisms including BIP proteins in Arabidopsis. Acclimation		AT5G42020.1	BIP,BIP2	Heat shock protein 70 (Hsp 70) family protein	PF00012	PTHR19375	KOG0100		K09490	GO:0005524
Cre03.g182551.t1.2	7350	9924	11175	7400	7535	9370	7539	10760	11151	7844	7899	9826	0.0539322	-0.0458907	Pre-apoplastocyanin copper binding protein, PETE [PMID: 2165059; PMID: 8940133]; structure of plastocyanin PDB: 2PLT; mutant = ac208 [PMID: 8463310]	PCY1	AT1G76100.1	PETE1	plastocyanin 1	PF00127				K02638	GO:0005507,GO:0009055
Cre09.g410900.t1.2	7357	7441	9457	8812	8653	8767	7527	8038	9429	9317	9047	9170	0.268268	0.226958		NAR2
Cre07.g322600.t1.1	7328	5130	3704	4775	5560	4623	7517	5560	3694	5069	5829	4845	-0.577521	-0.293005
Cre06.g276300.t2.1	7319	6627	7311	6797	7065	6362	7506	7182	7295	7204	7406	6671	-0.0187341	-0.0613331
Cre04.g217300.t1.2	7305	7664	8170	8893	9440	10263	7492	8309	8152	9427	9897	10763	0.153891	0.386891
Cre02.g082750.t1.2	7287	6530	5357	3704	4237	4489	7474	7079	5346	3926	4442	4708	-0.650349	-0.669506	Encoding a 4.1 kDa subunit for PS2 with a single TMH [PMID: 16143838].	PSBX	AT2G06520.1	PSBX	photosystem II subunit X	PF06596					GO:0009523,GO:0015979,GO:0016020
Cre26.g756897.t1.1	7309	6997	8445	8077	8220	8099	7473	7553	8419	8533	8589	8465	0.173961	0.182647			AT1G78420.1		RING/U-box superfamily protein			KOG0956
Cre07.g355950.t1.2	7303	7423	9343	8796	8552	8686	7470	8017	9315	9298	8939	9083	0.265208	0.218671
Cre03.g165150.t1.1	7289	7464	9498	8805	8457	8684	7459	8066	9471	9312	8843	9087	0.274844	0.207769
Cre09.g408676.t1.1	7277	5013	3580	4637	5748	4627	7440	5410	3568	4893	6007	4831	-0.60283	-0.245709
Cre17.g709900.t2.1	7204	7068	8840	8303	8248	8302	7370	7638	8815	8781	8624	8685	0.229468	0.205869			AT3G63260.1	ATMRK1	Protein kinase superfamily protein	PF00069	PTHR23257:SF337,PTHR23257	KOG0192			GO:0004672,GO:0005524,GO:0006468
Cre12.g541400.t1.2	7183	8309	6617	6427	6284	7424	7368	9008	6603	6813	6587	7786	-0.287624	-0.188253						PF04366
Cre17.g709900.t1.1	7196	7067	8838	8298	8243	8298	7362	7637	8813	8775	8620	8681	0.229679	0.205955			AT3G63260.1	ATMRK1	Protein kinase superfamily protein	PF00069	PTHR23257:SF337,PTHR23257	KOG0192			GO:0004672,GO:0005524,GO:0006468
Cre01.g041583.t1.1	7151	5011	3413	4566	5558	4557	7322	5417	3402	4827	5816	4768	-0.63041	-0.267305			AT2G18000.2	TAF14	TBP-associated factor 14	PF03366	PTHR23195				GO:0005634,GO:0006355
Cre17.g699300.t1.1	7135	4917	3573	4590	5464	4543	7311	5323	3563	4861	5723	4756	-0.584711	-0.269829
Cre01.g041583.t2.1	7140	5004	3407	4560	5546	4548	7310	5410	3397	4821	5803	4759	-0.630419	-0.268224
Cre02.g082852.t1.1	7118	6313	5212	3676	4157	4368	7301	6844	5201	3897	4358	4582	-0.636664	-0.661989			AT2G06520.1	PSBX	photosystem II subunit X	PF06596					GO:0009523,GO:0015979,GO:0016020
Cre10.g424600.t1.1	7075	6772	9044	8348	8090	8103	7254	7337	9025	8846	8479	8500	0.292578	0.218753			AT1G10510.1	emb2004	RNI-like superfamily protein		PTHR24114:SF43,PTHR24114
Cre13.g563733.t2.1	7089	7129	9088	8462	8243	8399	7254	7705	9062	8950	8621	8787	0.268037	0.21873			AT5G56580.1	ANQ1,ATMKK6,MKK6	MAP kinase kinase 6	PF00069	PTHR24360	KOG0581			GO:0004672,GO:0005524,GO:0006468
Cre13.g563733.t1.1	7086	7152	9082	8458	8260	8380	7250	7731	9056	8946	8639	8767	0.265033	0.216396			AT5G56580.1	ANQ1,ATMKK6,MKK6	MAP kinase kinase 6	PF00069	PTHR24360	KOG0581			GO:0004672,GO:0005524,GO:0006468
Cre02.g147301.t1.1	7072	6859	9099	8360	8220	8184	7246	7426	9078	8854	8607	8578	0.289456	0.22811
Cre01.g050800.t1.1	7077	7193	9050	8505	8229	8384	7237	7767	9022	8989	8600	8766	0.26352	0.210892
Cre10.g440000.t1.1	7056	4938	3468	4551	5538	4543	7227	5341	3457	4814	5797	4754	-0.603493	-0.252318		OPR120
Cre06.g309650.t1.1	7031	6868	9141	8294	8245	8277	7201	7433	9118	8778	8631	8670	0.290425	0.241545
Cre06.g309650.t2.1	7029	6862	9131	8305	8237	8291	7198	7426	9108	8791	8622	8684	0.291515	0.242955
Cre08.g372200.t1.2	7012	8927	11627	9307	7756	9706	7193	9679	11602	9866	8132	10179	0.34758	0.118105
Cre17.g713200.t1.1	7010	6344	6301	5422	6998	6738	7190	6878	6287	5748	7338	7065	-0.225227	0.0339036	Linked to closely related OMT1; highest similarity to oxoglutarate/malate translocator (PMID: 7873543) and to di- and tri-carboxylate translocators, but also has similarity to a Na+/SO42- translocator domain; could be a dicistronic mRNA: an upstream ORF s		AT5G12860.1	DiT1	dicarboxylate transporter 1	PF00939	PTHR10283:SF13,PTHR10283				GO:0005215,GO:0006814,GO:0016020,GO:0055085
Cre06.g296750.t1.2	6991	6530	5126	5357	6571	6041	7171	7078	5115	5678	6888	6336	-0.400853	-0.107712	Iron hydrogenase assembly protein, contains domains homologous to prokaryotic HydE and HydF; radical SAM domain present in N-terminal region. [PMID: 15082711]; [PMID: 19117946]	HYDEF1				PF04055,PF01926	PTHR11649,PTHR11649:SF45				GO:0003824,GO:0051536,GO:0005525,GO:0005622
Cre05.g233950.t1.2	6939	6877	8223	6324	5676	5807	7118	7455	8206	6704	5950	6090	0.0329583	-0.27538		CGL129	AT4G01150.1
Cre16.g676300.t1.1	6950	6829	8810	8189	8093	8110	7115	7383	8787	8664	8467	8490	0.267467	0.226049			AT2G17700.1		ACT-like protein tyrosine kinase family protein	PF00069,PF07714	PTHR23257,PTHR23257:SF120	KOG0192			GO:0004672,GO:0005524,GO:0006468
Cre09.g394436.t1.1	6910	6785	6441	5679	5745	5772	7087	7357	6427	6019	6024	6053	-0.214704	-0.258194			AT1G15690.1	ATAVP3,AtVHP1;1,AVP-3,AVP1	Inorganic H pyrophosphatase family protein	PF03030			3.6.1.1	K01507	GO:0004427,GO:0009678,GO:0015992,GO:0016020
Cre17.g706600.t1.2	6900	7864	8622	6748	6464	6973	7077	8525	8603	7153	6777	7313	0.0141702	-0.147136
Cre09.g391600.t1.1	6876	4742	3406	4425	5219	4527	7046	5132	3397	4688	5467	4742	-0.590932	-0.254568	Putative IgA-specific metalloendopeptidase							KOG4361
Cre05.g238332.t1.1	6865	7275	8884	7246	6224	7044	7042	7887	8865	7681	6525	7387	0.148439	-0.101777	Photosystem I reaction center subunit II, chloroplast precursor (Photosystem I 20 kDa subunit) (PSI-D) gi|2499965|sp|Q39615|. Expression of this gene under iron-deficient conditions was studied by Busch et al. 2008 [PMID: 18363784]		AT1G03130.1	PSAD-2	photosystem I subunit D-2	PF02531				K02692	GO:0009522,GO:0009538,GO:0015979
Cre12.g530600.t1.1	6853	6767	7803	6065	5654	5317	7027	7337	7786	6430	5929	5577	-0.0148766	-0.320115	Glutamine synthetase (EC 6.3.1.2), plastid precursor (Glutamate-ammonia ligase); Arranged head-to-head with another glutamine synthetase gene, GLN2; GLN2 & GLN3 are very nearly identical at the predicted aa level, and also nearly identical in the coding s	GLN3	AT5G16570.1	GLN1;4	glutamine synthetase 1;4	PF03951,PF00120	PTHR20852:SF14,PTHR20852	KOG0683			GO:0004356,GO:0006542,GO:0006807
Cre11.g477450.t1.1	6858	4704	3488	4341	5456	4544	7009	5077	3476	4578	5702	4745	-0.585406	-0.210053			AT3G63260.1	ATMRK1	Protein kinase superfamily protein	PF00069	PTHR23257				GO:0004672,GO:0005524,GO:0006468
Cre09.g409650.t1.2	6825	6823	6569	6214	5359	5792	7000	7397	6555	6587	5618	6075	-0.131501	-0.300083			AT4G34100.1		RING/U-box superfamily protein	PF00097
Cre17.g696600.t1.1	6816	5537	4925	18175	9095	13803	6990	6003	4914	19266	9535	14480	0.896044	0.886244			AT5G66760.1	SDH1-1	succinate dehydrogenase 1-1	PF00890	PTHR11632:SF3,PTHR11632	KOG2404			GO:0009055,GO:0016491
Cre11.g467573.t1.1	6812	6588	4207	3560	5517	5419	6986	7140	4197	3773	5783	5682	-0.825598	-0.300974	Chlorophyll a-b binding protein, chloroplast precursor; PMID: 14988484. Expression of this gene under iron-deficient conditions was studied by Busch et al. 2008 [PMID: 18363784]		AT1G61520.1	LHCA3	photosystem I light harvesting complex gene 3	PF00504	PTHR21649			K08909	GO:0009765,GO:0016020
Cre02.g107200.t1.1	6806	8090	12761	10083	8564	10872	6980	8771	12734	10689	8978	11402	0.572477	0.371727
Cre01.g010900.t1.2	6785	6846	6528	6083	8380	8806	6959	7422	6514	6448	8785	9236	-0.1498	0.325555	Glyceraldehyde 3-phosphate dehydrogenase A, chloroplast precursor (NADP-dependent glyceraldehyde phosphate dehydrogenase subunit A); corresponds to G3PA_CHLRE; found in the flagellar proteome [PMID: 15998802]. This enzyme is bispecific for NADP and NAD,	GAP3	AT1G42970.1	GAPB	glyceraldehyde-3-phosphate dehydrogenase B subunit	PF00044,PF02800	PTHR10836	KOG0657	1.2.1.13	K05298	GO:0016620,GO:0055114
Cre16.g650100.t1.2	6726	7740	14172	10142	13126	14672	6898	8391	14142	10752	13761	15388	0.703255	0.93089	Chloroplast targeted; ortholog in Volvox is germline-specific and a putative target of RegA repression	PETN	ATCG00210.1		electron transporter, transferring electrons within cytochrome b6/f complex of photosystem IIs	PF03742					GO:0009512,GO:0017004,GO:0045158
Cre12.g527000.t1.2	6717	5951	6919	6628	7800	7213	6890	6451	6905	7026	8178	7565	0.0623609	0.23881			AT5G19360.1	CPK34	calcium-dependent protein kinase 34	PF00069	PTHR24347,PTHR24347:SF13	KOG0032			GO:0004672,GO:0005524,GO:0006468
Cre09.g394325.t1.1	6687	7360	7591	6307	7155	7491	6859	7979	7575	6686	7501	7857	-0.0572319	0.0497193	A homolog of ELIP (early light-inducible protein) gene which was originally identified as transiently expressed during the early phase of greening in etiolated pea seedlings [PMID: 6692824]. It has three TMH, whose sequences are closely related to LHC pro		AT4G14690.1	ELIP2	Chlorophyll A-B binding family protein	PF00504	PTHR14154:SF1,PTHR14154
Cre16.g692150.t1.1	6685	6526	8739	7875	7897	7795	6844	7058	8717	8333	8261	8161	0.294543	0.240471						PF05686	PTHR12203,PTHR12203:SF16
Cre16.g685050.t1.1	6663	6839	7159	6506	6617	6826	6834	7415	7144	6897	6937	7159	-0.0212599	-0.0156095	Related to PRLI-interacting factor L. Putative mitochondrial matrix protein. Three paralogous genes are located in tandem repeats. Also homologous to PRLI-interacting factor L in Arabidopsis [PMID: 9765207]; regulated by CCM1 [PMID: 15235119]; Acclimation	LCI15	AT1G15730.1		Cobalamin biosynthesis CobW-like protein	PF07683,PF00397	PTHR13748,PTHR13748:SF19				GO:0005515
Cre11.g478050.t1.1	6670	4647	3299	4247	5212	4280	6831	5024	3289	4491	5453	4476	-0.607698	-0.255735			AT5G50450.1		HCP-like superfamily protein with MYND-type zinc finger	PF01753	PTHR13244				GO:0008270
Cre11.g478050.t2.1	6665	4658	3290	4258	5221	4275	6826	5035	3280	4503	5463	4470	-0.607911	-0.255961			AT5G50450.1		HCP-like superfamily protein with MYND-type zinc finger	PF01753	PTHR13244				GO:0008270
Cre16.g692150.t2.1	6666	6532	8702	7886	7895	7795	6824	7065	8680	8344	8260	8161	0.293584	0.241632						PF05686	PTHR12203,PTHR12203:SF16
Cre09.g408950.t1.1	6644	4781	3726	4512	5689	4844	6781	5154	3711	4749	5934	5053	-0.496439	-0.119398			AT3G19190.1	ATATG2,ATG2	autophagy 2	PF11488	PTHR13190,PTHR13190:SF3
Cre07.g349200.t1.2	6553	8130	15132	13005	12221	16080	6722	8814	15100	13787	12812	16864	0.89488	0.933728
Cre05.g239000.t1.1	6551	4589	3163	4207	5113	4185	6708	4961	3153	4448	5351	4379	-0.618315	-0.262232
Cre09.g391801.t1.1	6529	6581	5276	5101	3853	4164	6697	7136	5265	5407	4039	4368	-0.374308	-0.718488	Hydroxyproline rich glycoprotein VSP4; (SP)n-repeats, extracellular matrix protein (cell wall protein); resembles VSP6 [PMID: 7689882, Genbank entry AY036106]					PF05572
Cre03.g179200.t1.2	6527	6455	8335	7681	7618	7648	6679	6977	8311	8124	7967	8001	0.267248	0.225675
Cre10.g463500.t1.1	6524	6495	8140	7591	7540	7540	6676	7020	8117	8028	7884	7888	0.237383	0.203653			AT3G21220.1	ATMAP2K_ALPHA,ATMEK5,ATMKK5,MAP2K_A,MEK5,MKK5	MAP kinase kinase 5	PF00069	PTHR24349:SF122,PTHR24349	KOG0032			GO:0004672,GO:0005524,GO:0006468
Cre10.g465700.t1.2	6505	4551	3203	4204	5000	4162	6668	4927	3194	4453	5237	4359	-0.600392	-0.27296						PF01082,PF03712,PF03351	PTHR10157:SF15,PTHR10157				GO:0004497,GO:0005507,GO:0004500,GO:0006584,GO:0055114
Cre09.g393543.t1.1	6477	6699	6166	5592	6133	6214	6644	7262	6153	5927	6430	6518	-0.203197	-0.103057	Prismane/CO dehydrogenase family					PF03063					GO:0005737,GO:0016491,GO:0055114
Cre09.g386650.t2.1	6474	6960	6644	5334	5889	6153	6641	7546	6630	5655	6174	6453	-0.207587	-0.168004	Adenine Nucleotide Translocator 1, mitochondrial; ADP,ATP carrier protein (ADP/ATP translocase) (Adenine nucleotide translocator) [gi:113465, PMID: 8455552]		AT4G28390.1	AAC3,ATAAC3	ADP/ATP carrier 3	PF00153	PTHR24089:SF35,PTHR24089	KOG0749		K05863
Cre06.g288600.t1.1	6477	4536	3255	4194	5075	4161	6629	4902	3245	4431	5308	4352	-0.587237	-0.255417
Cre15.g643700.t1.1	6487	4934	4271	4803	5695	4907	6627	5322	4255	5062	5946	5121	-0.358965	-0.110718	Member of a family of proteins [PMID: 16720695, 16622701] related to Volvox carteri RegA, which is a putative transcription repressor [PMID: 9895312] containing a SAND domain (IPR000770 SAND; PF01342)					PF01342					GO:0003677,GO:0005634
Cre09.g386650.t1.2	6438	6927	6628	5320	5867	6125	6603	7510	6614	5640	6151	6424	-0.203868	-0.166476	Adenine Nucleotide Translocator 1, mitochondrial; ADP,ATP carrier protein (ADP/ATP translocase) (Adenine nucleotide translocator) [gi:113465, PMID: 8455552]		AT4G28390.1	AAC3,ATAAC3	ADP/ATP carrier 3	PF00153	PTHR24089:SF35,PTHR24089	KOG0749		K05863
Cre01.g008650.t1.1	6450	4565	3251	4295	5243	4217	6602	4935	3241	4539	5485	4411	-0.568401	-0.221398			AT1G66750.1	AT;CDKD;2,CAK4,CAK4AT,CDKD1;2,CDKD;2	CDK-activating kinase 4	PF00069,PF07714	PTHR24055,PTHR24055:SF170	KOG0594			GO:0004672,GO:0005524,GO:0006468
Cre17.g744247.t1.1	6455	6591	8280	7714	7546	7661	6601	7117	8254	8152	7886	8009	0.258205	0.21251						PF07034					GO:0003677,GO:0005664,GO:0006260
Cre09.g402900.t1.1	6435	5874	7715	7145	6988	7017	6595	6365	7698	7570	7327	7353	0.236461	0.179744
Cre01.g025551.t1.1	6436	4502	3067	4093	5076	4108	6584	4862	3056	4322	5307	4293	-0.633572	-0.253783
Cre03.g165450.t1.1	6395	6281	8103	7530	7365	7409	6549	6797	8084	7970	7708	7762	0.266433	0.213046			AT4G22200.1	AKT2,AKT2/3,AKT3,KT2/3	potassium transport 2/3	PF00023	PTHR24188	KOG4214			GO:0005515
Cre07.g316992.t2.1	6379	4420	3214	4093	4945	4110	6532	4779	3205	4331	5175	4299	-0.585875	-0.255689			AT3G27870.1		ATPase E1-E2 type family protein / haloacid dehalogenase-like hydrolase family protein	PF00122	PTHR24092:SF18,PTHR24092	KOG0206			GO:0000166,GO:0046872
Cre01.g015350.t1.1	6367	6428	3822	3492	4817	5019	6531	6968	3813	3702	5049	5263	-0.844996	-0.388488	Light-dependent protochlorophyllide reductase, chloroplast precursor; Converts protochlorophyllide to chlorophyllide using NADPH and light as the reductant; Chlamydomonas mutant known as pc-1 has a two-nucleotide deletion within the fourth and fifth codon		AT5G54190.1	PORA	protochlorophyllide oxidoreductase A	PF00106	PTHR24316:SF100,PTHR24316	KOG1208	1.3.1.33	K00218	GO:0008152,GO:0016491
Cre09.g396550.t1.2	6368	5413	6851	6541	7793	7136	6531	5868	6836	6933	8170	7484	0.151179	0.336298
Cre07.g316992.t1.2	6359	4434	3211	4080	4960	4087	6511	4795	3201	4316	5190	4275	-0.588628	-0.256263			AT3G27870.1		ATPase E1-E2 type family protein / haloacid dehalogenase-like hydrolase family protein	PF00122	PTHR24092:SF18,PTHR24092	KOG0206			GO:0000166,GO:0046872
Cre07.g316992.t3.1	6327	4347	3128	4005	4852	4005	6478	4700	3119	4238	5077	4189	-0.603482	-0.270543			AT3G27870.1		ATPase E1-E2 type family protein / haloacid dehalogenase-like hydrolase family protein	PF00122	PTHR24092:SF18,PTHR24092				GO:0000166,GO:0046872
Cre09.g394200.t1.1	6292	6373	4058	3893	3450	3537	6454	6909	4049	4127	3616	3709	-0.708837	-0.867212	Flagellar Associated Protein, found in the flagellar proteome [PMID: 15998802]	FAP102				PF02469
Cre17.g725150.t1.2	6278	5674	4160	4464	4855	4148	6441	6151	4151	4732	5090	4350	-0.503377	-0.415617			AT3G62150.1	PGP21	P-glycoprotein 21	PF00664,PF00005	PTHR24221,PTHR24221:SF96	KOG0055			GO:0005524,GO:0006810,GO:0016021,GO:0042626,GO:0055085,GO:0016887
Cre10.g423800.t1.1	6267	6397	8088	7560	7381	7467	6409	6909	8064	7991	7714	7808	0.269692	0.220937			AT1G48050.1	ATKU80,KU80	Ku80 family protein	PF08785,PF02735	PTHR12604				GO:0016817,GO:0003677,GO:0004003,GO:0006303
Cre16.g663450.t1.2	6241	6111	7954	7147	8446	8256	6402	6626	7937	7577	8855	8659	0.252031	0.426918	Low-CO2 inducible gene revealed by cDNA analyses. At least four other paralogous genes are conserved in the Chlamydomonas genome. Predicted amino acid sequence is homologous to Arabidopsis hypothetical protein T20K12.220. SOSUI prediction: 1 transmembrane		AT3G61320.1		Bestrophin-like protein	PF01062
Cre06.g278191.t1.1	6254	6308	7918	7425	7343	7343	6398	6817	7896	7852	7677	7683	0.253013	0.217116			AT4G36850.1		PQ-loop repeat family protein / transmembrane family protein	PF04193	PTHR16201:SF5,PTHR16201	KOG2913
Cre02.g077750.t1.2	6234	6458	4472	4192	3151	3207	6394	7001	4463	4444	3303	3364	-0.588673	-1.00651	Flagellar Associated Protein, found in the flagellar proteome [PMID: 15998802]	FAP211
Cre01.g012000.t1.1	6244	4352	3079	4014	4904	4001	6392	4705	3070	4243	5130	4185	-0.601759	-0.252453
Cre16.g669193.t1.1	6227	4121	2646	16032	7396	12969	6389	4469	2640	16990	7755	13610	0.854268	0.976475						PF00078	PTHR19446				GO:0003723,GO:0003964,GO:0006278
Cre07.g313650.t2.1	6232	4404	3068	3988	4924	4059	6376	4756	3058	4211	5146	4242	-0.614941	-0.245877						PF00211	PTHR11017				GO:0009190,GO:0016849,GO:0035556
Cre07.g313650.t1.1	6229	4404	3073	3987	4928	4057	6373	4757	3063	4210	5151	4239	-0.613894	-0.245195						PF00211	PTHR11017				GO:0009190,GO:0016849,GO:0035556
Cre14.g626700.t1.2	6197	7101	12295	9629	9251	10617	6356	7698	12269	10207	9698	11135	0.677379	0.567856	2Fe-2S containing redox protein involved in photosynthetic electron transfer, chloroplast localization [PMID: 16656453]	PETF	AT1G60950.1	ATFD2,FED A	2Fe-2S ferredoxin-like superfamily protein	PF00111,PF11591				K02639	GO:0009055,GO:0051536
Cre01.g053360.t1.2	6191	4267	3095	3982	4671	3832	6351	4617	3087	4225	4895	4012	-0.585069	-0.300442			AT1G10510.1	emb2004	RNI-like superfamily protein		PTHR24106	KOG4308
Cre09.g392105.t1.2	6195	6245	7757	7333	6519	6595	6349	6765	7740	7770	6827	6916	0.242007	0.0675985
Cre09.g391650.t1.2	6183	6414	5401	4679	5072	4966	6342	6954	5390	4960	5318	5208	-0.361454	-0.337027	Prismane/CO dehydrogenase family					PF03063					GO:0005737,GO:0016491,GO:0055114
Cre03.g211073.t1.1	6173	5831	5160	4613	5035	4832	6331	6321	5149	4890	5278	5068	-0.333844	-0.290352	Phosphoprotein phosphatase 2C. Previously annoated as PP2C3		AT5G57050.1	ABI2,AtABI2	Protein phosphatase 2C family protein	PF00481	PTHR13832,PTHR13832:SF118	KOG0698	3.1.3.16	K14497	GO:0003824
Cre12.g542350.t1.2	6145	6488	8666	7233	6969	7654	6303	7035	8648	7667	7307	8027	0.290657	0.201173			AT1G11360.1		Adenine nucleotide alpha hydrolases-like superfamily protein	PF00582					GO:0006950
Cre13.g578501.t1.1	6145	6113	7654	7210	7052	7111	6283	6601	7630	7620	7370	7434	0.243292	0.200434			AT1G79350.1	EMB1135	RING/FYVE/PHD zinc finger superfamily protein		PTHR12706	KOG1513
Cre13.g582755.t1.1	6097	4668	2449	3914	5033	3631	6253	5060	2444	4149	5278	3809	-0.779215	-0.316143
Cre13.g582755.t2.1	6097	4669	2449	3914	5033	3630	6253	5061	2444	4149	5278	3808	-0.779286	-0.316376
Cre02.g076250.t1.1	6091	6214	5801	5578	6125	5859	6248	6738	5789	5913	6421	6145	-0.150126	-0.0473773	Putative chloroplast elongation factor G, (fusA), GTP binding; likely locus for previously described C. reinhardtii fsr1 (fus-1) mutant resistant to fusidic acid (Carbonera et al. 1981, FEBS Lett. 132, 227-230)	EFG1	AT1G62750.1	ATSCO1,ATSCO1/CPEF-G,SCO1	Translation elongation factor EFG/EF2 protein	PF03144,PF00679,PF03764,PF00009	PTHR23115,PTHR23115:SF84	KOG0465	3.6.5.3	K02355	GO:0005525,GO:0003924
Cre12.g546150.t1.2	6088	4172	10942	8458	9920	8903	6244	4523	10919	8966	10400	9338	0.885164	0.874452	Cytochrome b6f complex chain PetM, chloroplast precursor; GI:2493687; PMID: 8631873, PMID: 8616155, PMID: 7493968	PETM				PF08041					GO:0009512
Cre07.g325753.t1.1	6091	6213	7904	7320	7177	7264	6229	6709	7879	7735	7499	7595	0.271292	0.222412
Cre07.g334150.t1.1	6069	4756	2740	4300	4649	3358	6224	5155	2734	4560	4873	3524	-0.641566	-0.438409						PF00020					GO:0005488
Cre09.g396950.t1.1	6050	5789	4930	4841	4791	4683	6205	6275	4919	5132	5023	4912	-0.312228	-0.329123	Sodium-dependent phosphate transporter, major facilitator superfamily. Green-lineage conserved expressed protein. Previously annotated as CGL15		AT5G20380.1	PHT4;5	phosphate transporter 4;5	PF07690	PTHR11662:SF23,PTHR11662	KOG2532			GO:0016021,GO:0055085
Cre01.g027450.t1.2	6049	6087	7634	7147	7074	7109	6186	6575	7611	7555	7394	7433	0.249008	0.21644	Unusual thioredoxin containing an unusual active site WCTKC (classically thioredoxins contain a WCGPC or WCPPC active site).		AT3G53220.1		Thioredoxin superfamily protein	PF00085	PTHR10438:SF10,PTHR10438	KOG0907			GO:0045454,GO:0006662,GO:0009055,GO:0015035
Cre14.g633350.t1.1	6038	4204	2952	3823	4753	3881	6176	4542	2942	4037	4970	4056	-0.618897	-0.247875
Cre03.g203300.t1.1	6030	4238	2946	3894	4719	3889	6172	4581	2937	4115	4936	4068	-0.608711	-0.256056
Cre06.g249250.t1.2	6014	9256	13834	11708	8818	12028	6168	10035	13805	12412	9245	12615	0.69423	0.432039	Cytosolic 80S ribosomal protein L7ae; Cytosolic 60S large ribosomal subunit protein L7ae		AT5G20160.1		Ribosomal protein L7Ae/L30e/S12e/Gadd45 family protein	PF01248	PTHR23105:SF11,PTHR23105	KOG3387		K12845
Cre48.g761147.t1.1	6027	6032	7447	6840	6870	6841	6167	6519	7425	7233	7183	7157	0.20846	0.176789
Cre03.g205400.t1.1	6015	4206	2922	3836	4698	3868	6156	4545	2913	4052	4914	4045	-0.619506	-0.256255			AT5G01660.1			PF07707,PF00651,PF01344	PTHR24412	KOG4441			GO:0005515
Cre07.g321400.t1.1	5999	5508	5982	6552	4270	4238	6152	5972	5969	6945	4477	4444	0.0910121	-0.442627	Flagellar Associated Protein, found in the flagellar proteome [PMID: 15998802], contains Myxococcus cysteine-rich repeat	FAP113						KOG3544
Cre08.g382100.t1.2	6006	4239	2932	3847	4711	3852	6148	4582	2923	4067	4929	4030	-0.618368	-0.260259							PTHR11584:SF273,PTHR11584
Cre09.g390023.t1.1	5968	5385	5725	6075	6016	5968	6122	5838	5713	6440	6307	6259	0.0230458	0.0714001	Copper responsive regulator 1; SBP domain containing, ankyrin repeats [gi:63145978; PMID: 16352720]		AT2G47070.1	SPL1	squamosa promoter binding protein-like 1	PF03110					GO:0003677,GO:0005634
Cre01.g049950.t1.1	5980	5889	5859	5528	5667	5742	6121	6368	5842	5845	5926	6007	-0.0957171	-0.0656785						PF00082	PTHR10795,PTHR10795:SF75				GO:0004252,GO:0006508
Cre07.g331150.t1.2	5976	5964	7599	7057	6913	6944	6113	6440	7576	7460	7225	7260	0.260343	0.206536			AT1G23010.1	LPR1	Cupredoxin superfamily protein	PF00141,PF07731,PF07732	PTHR11709,PTHR11709:SF31				GO:0004601,GO:0006979,GO:0020037,GO:0055114,GO:0005507,GO:0016491
Cre02.g141150.t1.1	5944	4179	3000	3921	4635	3850	6092	4525	2992	4154	4855	4032	-0.571049	-0.256599
Cre17.g714150.t1.1	5890	5009	2017	2197	4330	3700	6042	5431	2012	2330	4540	3881	-1.40181	-0.446193	Potassium ion uptake transporter. Linked to related KUP2 and KUP3		AT4G13420.1	ATHAK5,HAK5	high affinity K+ transporter 5	PF02705					GO:0015079,GO:0016020,GO:0071805
Cre12.g523320.t2.1	5885	6188	10444	7342	8010	8453	6037	6710	10422	7783	8399	8865	0.514248	0.437645
Cre10.g452800.t1.2	5872	5660	5955	4989	5614	5514	6023	6136	5942	5289	5885	5783	-0.114533	-0.0595643	Low-CO2 inducible protein (identical to BAD16683, PMID: 15235119); homologous to LCIC; TargetP prediction: Chloroplast (confidence: 5); regulated by CCM1. Mutations in this gene include mutants pmp1 (Spalding et al., 1983 [PMID: 16663206]) and ad1 (Wang	LCIB
Cre13.g603500.t1.2	5869	6239	8258	6807	6152	6827	6020	6764	8240	7216	6449	7160	0.27382	0.0901976
Cre13.g572401.t1.1	5857	6037	6889	7138	6609	6993	6008	6545	6874	7567	6929	7334	0.202201	0.184248
Cre10.g465200.t1.2	5856	4447	2387	3764	4897	3508	6006	4821	2381	3989	5135	3679	-0.765068	-0.296707
Cre12.g540050.t1.2	5862	4132	2807	3716	4585	3749	5998	4465	2798	3924	4794	3920	-0.638226	-0.263768						PF00027
Cre07.g341925.t1.2	5851	4109	2905	3749	4569	3746	5991	4443	2896	3963	4780	3918	-0.60528	-0.262551
Cre16.g667450.t1.2	5835	5626	4041	3569	4159	4143	5985	6100	4032	3783	4361	4345	-0.628893	-0.473197	Tubby-like protein 2. Transcript upregulated during flagellar regeneration [PMID: 15738400].	TLP2	AT1G25280.1	AtTLP10,TLP10	tubby like protein 10	PF01167	PTHR16517,PTHR16517:SF19	KOG2502
Cre03.g181300.t1.2	5832	5592	4824	3582	4335	3916	5982	6063	4813	3797	4544	4107	-0.484328	-0.477457	5-enolpyruvylshikimate-3-phosphate (EPSP) synthase (EC 2.5.1.19); predicted as mitochondrial by Target-P, but expected to be plastidic by homology. Catalyzes the sixth and penultimate step of the shikimate pathway (PMID: 12242393; PMID: 16963634). This		AT2G45300.1		RNA 3\'-terminal phosphate cyclase/enolpyruvate transferase, alpha/beta	PF00275	PTHR21090,PTHR21090:SF3	KOG0692	2.5.1.19	K00800	GO:0016765
Cre17.g738950.t1.2	5844	5912	7425	7000	6823	6899	5976	6384	7402	7398	7131	7212	0.259986	0.214705						PF01753					GO:0008270
Cre12.g560950.t1.2	5825	5514	6308	5105	5315	5303	5975	5978	6294	5411	5572	5562	-0.0301384	-0.10233	(PSI-G) (P35 protein) [PMID: 2693938]	PSAG	AT1G55670.1	PSAG	photosystem I subunit G	PF01241				K08905	GO:0009522,GO:0015979,GO:0016020
Cre04.g226250.t3.1	5813	4342	2417	3700	4883	3435	5962	4706	2411	3921	5121	3603	-0.752418	-0.290361
Cre09.g409600.t1.1	5814	5930	7465	6953	6827	6912	5946	6403	7442	7348	7133	7228	0.260244	0.21783
Cre04.g220050.t1.2	5798	4051	2744	3683	4528	3720	5932	4378	2736	3890	4736	3890	-0.638044	-0.257313			AT5G03730.1	AtCTR1,CTR1,SIS1	Protein kinase superfamily protein	PF00069,PF07714	PTHR23257	KOG0192			GO:0004672,GO:0005524,GO:0006468
Cre03.g162701.t1.1	5793	4027	2775	3703	4543	3668	5929	4351	2767	3913	4752	3836	-0.622061	-0.259495			AT2G28290.1	CHR3,SYD	P-loop containing nucleoside triphosphate hydrolases superfamily protein	PF00176,PF00271	PTHR10799:SF209,PTHR10799				GO:0003677,GO:0005524,GO:0003676,GO:0004386
Cre12.g523320.t1.1	5772	6059	10320	7204	7877	8304	5921	6570	10299	7637	8260	8709	0.521972	0.441994
Cre02.g100850.t1.1	5768	4054	2826	3779	4509	3777	5906	4384	2818	3998	4719	3951	-0.594302	-0.247107			AT3G20660.1	4-Oct,AtOCT4	organic cation/carnitine transporter4	PF07690,PF00083	PTHR24064	KOG0255			GO:0016021,GO:0055085,GO:0022857
Cre05.g232200.t1.2	5757	5150	6318	5366	5825	5650	5905	5583	6305	5688	6107	5926	0.0620926	0.0668228	Putative mitochondrial NADH dehydrogenase (ubiquinone oxidoreductase). Alternative enzyme to complex I. Rotenone-insensitive; probably external face of membrane. see: PMID: 10571867; Low-CO2 inducible gene LCI18 revealed by cDNA array analyses; regulated		AT4G05020.1	NDB2	NAD(P)H dehydrogenase B2	PF07992,PF00070	PTHR22915:SF4,PTHR22915	KOG2495	1.6.99.3	K03885	GO:0016491,GO:0050660,GO:0055114
Cre06.g281600.t1.2	5749	5160	4005	3675	4786	4775	5896	5594	3997	3896	5017	5007	-0.541782	-0.196807	Low-CO2 inducible gene revealed by cDNA array analyses; regulated by CCM1 [PMID: 15235119]. Acclimation to changing CO2 concentrations and light intensities was studied by Yamano et al. 2008 [PMID: 18322145], appears in their table as Lci22 rather than LC	LCI23				PF00735	PTHR18884,PTHR18884:SF30				GO:0005525,GO:0007049
Cre06.g281600.t2.1	5749	5159	4005	3676	4786	4775	5896	5592	3997	3896	5017	5007	-0.541554	-0.196674	Low-CO2 inducible gene revealed by cDNA array analyses; regulated by CCM1 [PMID: 15235119]. Acclimation to changing CO2 concentrations and light intensities was studied by Yamano et al. 2008 [PMID: 18322145], appears in their table as Lci22 rather than LC	LCI23				PF00735	PTHR18884,PTHR18884:SF30				GO:0005525,GO:0007049
Cre08.g365692.t1.1	5732	5816	5839	5254	6412	6359	5880	6304	5827	5569	6721	6669	-0.0965528	0.136177			AT5G04590.1	SIR	sulfite reductase	PF03460,PF01077	PTHR11493:SF2,PTHR11493				GO:0016491,GO:0055114,GO:0020037,GO:0051536
Cre03.g144364.t1.1	5705	5370	3882	4375	5100	4572	5852	5822	3874	4638	5346	4795	-0.455703	-0.202996						PF00514					GO:0005515
Cre17.g714450.t1.2	5682	4850	1966	2151	4179	3577	5830	5260	1962	2281	4382	3752	-1.38638	-0.447229			AT4G13420.1	ATHAK5,HAK5	high affinity K+ transporter 5	PF02705					GO:0015079,GO:0016020,GO:0071805
Cre01.g017750.t2.1	5681	4161	2287	3508	4748	3260	5826	4511	2282	3718	4979	3419	-0.784817	-0.299632
Cre10.g439700.t1.2	5650	5656	5802	5417	6533	6258	5795	6131	5789	5742	6850	6563	-0.0484771	0.169558	Conserved expressed putative RNA binding protein	CGL28	AT1G32790.1	CID11	CTC-interacting domain 11	PF00076	PTHR24011,PTHR24011:SF187	KOG0131			GO:0003676
Cre07.g326150.t1.1	5646	4894	5432	5358	5409	5211	5790	5304	5420	5677	5669	5464	0.000454943	0.00507942			AT5G12850.1		CCCH-type zinc finger protein with ARM repeat domain		PTHR14493,PTHR14493:SF7
Cre05.g246750.t1.1	5657	3974	2894	3696	4530	3714	5788	4292	2885	3905	4737	3882	-0.57007	-0.226014
Cre05.g238100.t1.2	5628	4908	3928	4144	4759	4197	5773	5322	3920	4393	4989	4401	-0.41643	-0.240558	Putative protein tyrosine kinase identified through multi-level HMM library for kinase classification (PMID: 17557329)		AT3G46920.1		Protein kinase superfamily protein with octicosapeptide/Phox/Bem1p domain	PF00069,PF07714	PTHR23257,PTHR23257:SF304	KOG1187			GO:0004672,GO:0005524,GO:0006468
Cre05.g236850.t1.1	5604	3909	2681	3525	4390	3610	5731	4220	2672	3721	4590	3770	-0.638356	-0.251282						PF00583					GO:0008080,GO:0008152
Cre13.g571500.t1.2	5552	6825	7730	6333	5718	6558	5695	7399	7714	6714	5994	6877	0.139946	-0.0246778	Transmembrane protein; shows similarity to various transporters and permeases; highly expressed; small gene family appears specific to Chlamydomonas
Cre01.g009500.t1.2	5553	4106	3030	3750	4560	3892	5683	4438	3021	3962	4770	4071	-0.535478	-0.195068			AT3G10660.1	ATCPK2,CPK2	calmodulin-domain protein kinase cdpk isoform 2	PF00069,PF00036	PTHR24347,PTHR24347:SF13	KOG0032			GO:0004672,GO:0005524,GO:0006468
Cre17.g728976.t1.1	5542	3860	2690	3530	4461	3608	5671	4173	2681	3730	4667	3772	-0.618689	-0.22219
Cre17.g699700.t1.1	5528	3965	2880	3739	4448	3682	5666	4292	2873	3960	4659	3856	-0.543337	-0.225848
Cre04.g212000.t1.2	5534	3898	2684	3561	4335	3555	5665	4213	2676	3764	4535	3718	-0.617198	-0.259227
Cre01.g018500.t1.1	5530	3913	2825	3648	4413	3621	5663	4231	2817	3858	4618	3789	-0.567783	-0.23494			AT2G02770.1		4\'-phosphopantetheinyl transferase superfamily	PF01648	PTHR12215,PTHR12215:SF3				GO:0000287,GO:0008897,GO:0009059
Cre01.g029550.t1.1	5518	3928	3077	3783	4401	3670	5656	4251	3069	4006	4611	3843	-0.48574	-0.22886
Cre16.g675600.t1.1	5507	3848	2747	3524	4290	3524	5640	4162	2739	3729	4491	3689	-0.599823	-0.261078
Cre10.g458400.t1.2	5488	6017	6616	7572	7400	8509	5628	6522	6601	8027	7758	8922	0.267691	0.45702	Scavenger receptor cysteine-rich protein with multiple C-type lectin domains and a glycoside hydrolase family 18 domain. Very large protein. Part of a group of 4 homologous proteins.
Cre17.g720050.t1.2	5485	5124	5137	4700	5805	5481	5626	5555	5126	4982	6085	5749	-0.145527	0.081846	FtsH-type AAA metalloprotease protease, chloroplast, probable ortholog of Arabidopsis FtsH2=Var2 and FtsH8. Acclimation to changing CO2 concentrations and light intensities was studied by Yamano et al. 2008 [PMID: 18322145]. Previously annotated as FTSH	FTSH2	AT2G30950.1	FTSH2,VAR2	FtsH extracellular protease family	PF01434,PF00004	PTHR23076:SF34,PTHR23076	KOG0731	3.4.24.-	K03798	GO:0004222,GO:0005524,GO:0006508
Cre06.g297150.t1.1	5496	3868	2739	3524	4338	3594	5623	4180	2730	3722	4536	3755	-0.603393	-0.241568	Putative RWP-RK domain transcription factor; model is very tentative		AT1G74480.1		RWP-RK domain-containing protein	PF02042
Cre08.g364501.t1.1	5498	4165	3634	4177	4802	4152	5621	4493	3621	4407	5015	4337	-0.33333	-0.113085
Cre03.g149100.t1.2	5475	5261	5432	4749	5181	5201	5616	5703	5420	5035	5432	5455	-0.114623	-0.0561558	Citrate synthase (EC 2.3.3.1), glyoxysomal/microbody form; similarity to Arabidopsis citrate synthase glyoxysomal precursor (GenBank Q9LXS6); PMID: 19214701	CIS2	AT3G58750.1	CSY2	citrate synthase 2	PF00285	PTHR11739	KOG2617	2.3.3.1	K01647	GO:0044262,GO:0046912
Cre16.g650600.t1.2	5468	5285	3056	3397	3011	3136	5608	5729	3050	3601	3157	3287	-0.769434	-0.814998	Mastigoneme-like protein; 240 kDa flagellar protein in Chlamydomonas; Genbank entry AF508983. Mastigonemes are protein projections from the flagellar membrane. Found in the flagellar proteome [PMID: 15998802]					PF07699	PTHR22727,PTHR22727:SF9
Cre06.g278243.t1.1	5476	3843	2634	3502	4321	3527	5602	4151	2626	3698	4518	3688	-0.625275	-0.249262			AT3G07270.2		GTP cyclohydrolase I	PF01565,PF01227	PTHR13878:SF15,PTHR13878				GO:0016491,GO:0050660
Cre07.g341555.t1.1	5400	5887	5286	5613	10659	11899	5540	6382	5275	5952	11175	12480	-0.0867184	0.988502			AT2G22720.2		SPT2 chromatin protein	PF03372,PF00078	PTHR13078,PTHR13078:SF14				GO:0003723,GO:0003964,GO:0006278
Cre12.g483950.t1.2	5398	5752	7891	5745	7008	6834	5537	6236	7874	6090	7347	7168	0.246296	0.302009	NAD-dependent malate dehydrogenase, mitochondrial. Expressed Protein. See: gi:2497858; homologous to At1g53240.1. Found in the flagellar proteome [PMID: 15998802].	MDY4	AT1G53240.1	mMDH1	Lactate/malate dehydrogenase family protein	PF02866,PF00056	PTHR11540:SF1,PTHR11540	KOG1494	1.1.1.37	K00026	GO:0006108,GO:0030060,GO:0055114,GO:0016491
Cre06.g297700.t1.1	5365	3718	2575	3440	4169	3420	5493	4021	2567	3639	4364	3579	-0.616389	-0.260532			AT4G28080.1		Tetratricopeptide repeat (TPR)-like superfamily protein	PF00515	PTHR19959			K10407	GO:0005515
Cre16.g659200.t1.1	5360	3767	2604	3431	4221	3455	5484	4070	2595	3623	4414	3614	-0.619672	-0.251034	Cytochrome P450, CYP4 superfamily, CYP4A family. Previously annotated as CYP742A1	CYP742A1	AT4G15110.1	CYP97B3	cytochrome P450, family 97, subfamily B, polypeptide 3	PF00067	PTHR24301	KOG0156			GO:0005506,GO:0009055,GO:0016705,GO:0020037
Cre02.g095130.t1.1	5354	3861	2787	3612	4187	3506	5482	4174	2779	3818	4380	3667	-0.549799	-0.262864						PF02469
Cre07.g346300.t1.2	5347	3752	2633	3502	4080	3425	5480	4061	2626	3711	4274	3586	-0.59024	-0.279544						PF01753	PTHR13244				GO:0008270
Cre10.g432100.t1.2	5342	5792	7159	5776	6685	7198	5479	6279	7144	6123	7008	7549	0.174164	0.308093			AT5G43260.1		chaperone protein dnaJ-related
Cre10.g421550.t2.1	5353	3765	2655	3464	4301	3516	5476	4066	2646	3659	4496	3672	-0.597802	-0.224116			AT2G42200.1	SPL9	squamosa promoter binding protein-like 9	PF03110					GO:0003677,GO:0005634
Cre10.g421550.t1.1	5341	3754	2651	3455	4310	3496	5463	4054	2643	3649	4506	3652	-0.597241	-0.22245			AT2G42200.1	SPL9	squamosa promoter binding protein-like 9	PF03110					GO:0003677,GO:0005634
Cre16.g660430.t1.1	5306	5659	5152	5317	10830	11729	5441	6133	5141	5637	11354	12298	-0.102798	1.03106
Cre11.g477550.t1.2	5304	5727	6565	6156	5881	6310	5440	6210	6551	6526	6165	6618	0.166762	0.133935
Cre11.g479600.t1.1	5299	5343	5405	5387	5579	5532	5435	5793	5394	5711	5848	5802	-0.0158881	0.053297			AT2G47600.1	ATMHX,ATMHX1,MHX,MHX1	magnesium/proton exchanger	PF01699,PF03160	PTHR11878	KOG1306		K05849	GO:0016021,GO:0055085,GO:0007154
Cre01.g060347.t1.1	5313	5192	6422	5916	6065	5904	5434	5605	6402	6252	6337	6174	0.196892	0.180564
Cre08.g377550.t1.2	5295	6340	9772	8519	6873	8097	5430	6873	9752	9030	7205	8492	0.610256	0.351437			AT4G27745.1		Yippee family putative zinc-binding protein	PF03226	PTHR13847:SF40,PTHR13847	KOG3399
Cre11.g479600.t2.1	5294	5344	5410	5390	5576	5534	5429	5793	5399	5714	5845	5804	-0.0142275	0.0537588			AT2G47600.1	ATMHX,ATMHX1,MHX,MHX1	magnesium/proton exchanger	PF01699,PF03160	PTHR11878	KOG1306		K05849	GO:0016021,GO:0055085,GO:0007154
Cre06.g310950.t1.2	5287	4397	5895	4810	5822	5497	5423	4767	5883	5099	6103	5765	0.107892	0.21998						PF01266	PTHR13847:SF20,PTHR13847				GO:0016491
Cre12.g496150.t1.2	5282	5603	6332	5746	7518	7306	5417	6075	6318	6091	7882	7663	0.110766	0.435766			AT1G33290.1		P-loop containing nucleoside triphosphate hydrolases superfamily protein	PF00004	PTHR20953				GO:0005524
Cre12.g486250.t1.2	5270	6386	6535	5187	5143	5978	5405	6922	6520	5499	5391	6269	-0.0365044	-0.0801467	Expressed Protein. member of the ARF-type of small GTPases, identical in sequence to ARL7 on scaffold 25, but this one is on chr12. Previously annotated as ARFA1A		AT1G10630.1	ARFA1F,ATARFA1F	ADP-ribosylation factor A1F	PF00025	PTHR11711	KOG0070		K07977	GO:0005525
Cre06.g256700.t1.1	5275	3698	2611	3408	4129	3419	5400	3998	2603	3601	4320	3576	-0.599164	-0.251345							PTHR10887
Cre12.g545150.t1.1	5252	3727	3236	3749	4628	3483	5384	4037	3228	3972	4849	3650	-0.387924	-0.148741			AT3G16270.1		ENTH/VHS family protein	PF01417	PTHR21514
Cre12.g516200.t1.2	5221	4950	3327	3366	3529	3217	5355	5367	3320	3568	3699	3374	-0.638616	-0.600157	Putative elongation factor 2 (EF-2), EF-TU; found in the flagellar proteome [PMID: 15998802]	EFG2	AT1G56070.1	LOS1	Ribosomal protein S5/Elongation factor G/III/V family protein	PF03144,PF00679,PF03764,PF00009	PTHR23115,PTHR23115:SF4	KOG0469	3.6.5.3	K03234	GO:0005525,GO:0003924
Cre01.g031100.t1.2	5205	5864	8651	7492	7913	8350	5339	6358	8633	7942	8296	8757	0.502869	0.543966	Contains a PDZ domain; present in thylakoid-enriched fraction based on mass spectrometric peptide identification [PMID: 17078018]; similar to Glycine max. SHOOT1 protein (AAK37555); conserved in Viridiplantae	TEF30	AT1G55480.1	ZKT	protein containing PDZ domain, a K-box domain, and a TPR region	PF00595	PTHR17130:SF11,PTHR17130				GO:0005515
Cre09.g386740.t1.1	5195	5352	5852	5302	5914	6118	5329	5803	5840	5621	6200	6416	0.0420443	0.180646
Cre09.g391450.t1.2	5194	5268	3948	3502	4099	3804	5327	5712	3940	3713	4298	3989	-0.528662	-0.413612	Prismane/CO dehydrogenase family					PF03063					GO:0005737,GO:0016491,GO:0055114
Cre07.g330900.t1.2	5192	4926	6565	6077	5896	5839	5320	5334	6551	6440	6175	6124	0.286103	0.207259								KOG2652
Cre06.g250400.t1.2	5167	5195	7972	6382	6286	6667	5301	5634	7955	6764	6592	6993	0.428892	0.313133						PF07282	PTHR23257,PTHR23257:SF99
Cre12.g485418.t1.1	5173	3744	2699	3559	4287	3615	5293	4045	2691	3759	4483	3782	-0.533846	-0.176138
Cre03.g211521.t1.1	5145	5074	6413	5941	5793	5792	5268	5488	6397	6289	6061	6068	0.238223	0.173351	Flagellar Associated Protein, found in the flagellar proteome [PMID: 15998802]. Glyceraldehyde 3-phosphate dehydrogenase/adenine nucleotide alpha-hydrolase superfamily.	FAP165	AT3G11930.4		Adenine nucleotide alpha hydrolases-like superfamily protein	PF00582					GO:0006950
Cre09.g393506.t1.1	5127	5157	3987	3636	4290	4020	5259	5590	3979	3855	4498	4216	-0.469846	-0.316206	Prismane/CO dehydrogenase family					PF03063					GO:0005737,GO:0016491,GO:0055114
Cre03.g202225.t1.1	5120	5418	4408	5743	6293	6719	5250	5874	4399	6088	6598	7047	-0.0851055	0.294719
Cre03.g165050.t1.2	5116	4890	2940	3489	3740	3302	5246	5298	2933	3699	3919	3463	-0.668741	-0.514212			AT3G47950.1	AHA4,HA4	H(+)-ATPase 4	PF00702,PF00690,PF00122	PTHR24093:SF61,PTHR24093	KOG0205			GO:0003824,GO:0008152,GO:0006754,GO:0006812,GO:0015662,GO:0016020,GO:0000166,GO:0046872
Cre12.g555001.t1.1	5105	3532	2492	3219	4055	3368	5213	3808	2482	3389	4233	3514	-0.619566	-0.219632
Cre12.g487650.t1.1	5103	3593	2508	3276	4122	3354	5211	3875	2498	3450	4302	3500	-0.611402	-0.219726
Cre16.g691215.t1.1	5085	5146	6545	6022	5939	5891	5201	5559	6526	6367	6208	6163	0.260923	0.201307			AT1G66080.1			PF05603	PTHR12925	KOG4067
Cre15.g636176.t1.1	5074	3550	2523	3322	3961	3389	5194	3841	2515	3513	4146	3545	-0.58369	-0.232241								KOG2652
Cre09.g387726.t1.1	5053	4645	6008	5264	6187	5854	5183	5036	5995	5580	6487	6139	0.179821	0.305146	Putative aspartate aminotransferase (EC 2.6.1.1); no organelle targeting sequence predicted by Target-P, but plastidic by homology, Found in the mitochondrial proteomic survey		AT5G11520.1	ASP3,YLS4	aspartate aminotransferase 3	PF00155	PTHR11879	KOG1411	2.6.1.1	K00813	GO:0006520,GO:0008483,GO:0009058,GO:0016769,GO:0030170
Cre03.g204400.t1.1	5065	5143	6416	6004	5914	5959	5178	5552	6395	6342	6177	6226	0.247381	0.209101			AT3G17611.1	ATRBL14,RBL14	RHOMBOID-like protein 14	PF01694	PTHR22790,PTHR22790:SF13		3.4.21.-	K09651	GO:0004252,GO:0016021
Cre11.g467664.t1.1	5044	5024	6462	5978	5945	5911	5162	5432	6445	6325	6217	6189	0.269421	0.227721
Cre11.g467664.t2.1	5031	5033	6493	5973	5913	5902	5149	5442	6476	6318	6184	6179	0.272637	0.223212
Cre02.g094250.t1.1	5006	4904	8862	7697	7048	7298	5135	5317	8843	8159	7389	7654	0.701912	0.525327			AT2G39970.1		Mitochondrial substrate carrier family protein	PF00153	PTHR24089:SF36,PTHR24089	KOG0769
Cre09.g411975.t1.1	4978	3546	2414	3185	4048	3208	5092	3828	2406	3362	4231	3351	-0.629022	-0.234612
Cre01.g038250.t1.2	4963	5080	4609	4277	4505	4608	5090	5508	4599	4534	4723	4832	-0.214588	-0.149413	Serine decarboxylase involved in ethanolamine production for PtdEtn biosynthesis		AT1G43710.1	emb1075	Pyridoxal phosphate (PLP)-dependent transferases superfamily protein	PF00282	PTHR11999,PTHR11999:SF4	KOG0629	4.1.1.22	K01590	GO:0016831,GO:0019752,GO:0030170
Cre09.g394880.t1.1	4975	5087	6256	5861	5803	5824	5086	5493	6236	6193	6064	6088	0.23254	0.200013			AT3G57890.1		Tubulin binding cofactor C domain-containing protein	PF07986	PTHR16052
Cre14.g612900.t1.2	4960	5077	6094	5188	5138	5179	5086	5503	6080	5498	5385	5432	0.128849	0.0306947						PF07282	PTHR23257,PTHR23257:SF99
Cre08.g362150.t1.1	4954	4341	4254	4499	4539	4236	5082	4706	4245	4769	4759	4443	-0.118875	-0.0891477	Flagellar Associated Protein with PAS sensory domain, found in the flagellar proteome [PMID: 15998802]						PTHR10919:SF179,PTHR10919
Cre06.g278182.t1.1	4958	3486	2435	3209	3936	3241	5074	3767	2428	3391	4117	3389	-0.603654	-0.236125
Cre17.g708000.t1.1	4939	4761	2928	3823	3911	3780	5066	5161	2921	4053	4100	3965	-0.552349	-0.342684	Flagellar Associated Protein with PAS sensory domain, found in the flagellar proteome [PMID: 15998802]	FAP260					PTHR10919:SF179,PTHR10919
Cre13.g583400.t1.1	4942	3421	2438	3140	3814	3142	5064	3702	2432	3326	3994	3289	-0.606556	-0.267452		OPR57
Cre09.g386732.t1.1	4933	5018	6166	5810	5786	5760	5043	5416	6146	6138	6044	6020	0.231917	0.205856			AT3G10630.1		UDP-Glycosyltransferase superfamily protein	PF00534	PTHR12526,PTHR12526:SF26				GO:0009058
Cre03.g171200.t1.2	4925	4806	5785	5490	5567	5471	5032	5185	5766	5797	5813	5716	0.178529	0.174296			AT4G19180.1		GDA1/CD39 nucleoside phosphatase family protein	PF01150	PTHR11782,PTHR11782:SF16	KOG1386			GO:0016787
Cre08.g368100.t1.1	4917	3453	2366	3180	3885	3170	5028	3729	2358	3356	4061	3312	-0.616154	-0.248237
Cre04.g228675.t1.1	4901	3333	2368	3093	3781	3478	5024	3605	2362	3275	3962	3644	-0.614095	-0.181995
Cre02.g082500.t1.1	4892	4596	5992	3690	5558	5538	5017	4983	5979	3912	5827	5808	-0.0158089	0.218433		PSAN	AT5G64040.1	PSAN	photosystem I reaction center subunit PSI-N, chloroplast, putative / PSI-N, putative (PSAN)	PF05479				K02701	GO:0005516,GO:0009522,GO:0015979,GO:0042651
Cre02.g099950.t1.2	4904	4984	6228	5719	5697	5743	5014	5385	6209	6044	5953	6004	0.236709	0.201365
Cre02.g114575.t1.1	4878	4831	6711	5487	6235	6376	5004	5236	6696	5817	6537	6686	0.289262	0.368875						PF07282
Cre02.g145100.t1.1	4865	4501	3964	4479	5409	4904	4991	4880	3955	4748	5671	5143	-0.181674	0.131601	P-type ATPase/cation transporter, found in the flagellar proteome [PMID: 15998802]; similar to Ca2+ transporting ATPase; related to cation transporting ATPase; plasma membrane calcium-transporting ATPase 3 (PMCA3) (Plasma membrane calcium pump isoform 3).	FAP39	AT4G29900.1	ACA10,ATACA10,CIF1	autoinhibited Ca(2+)-ATPase 10	PF00689,PF00702,PF00690,PF00122	PTHR24093:SF169,PTHR24093	KOG0204	3.6.3.8	K05850	GO:0006754,GO:0006812,GO:0015662,GO:0016020,GO:0003824,GO:0008152,GO:0000166,GO:0046872
Cre06.g296950.t1.1	4877	3384	2343	3114	3883	3153	4986	3652	2334	3284	4057	3293	-0.620528	-0.233022			AT1G05380.1		Acyl-CoA N-acyltransferase with RING/FYVE/PHD-type zinc finger protein
Cre02.g091700.t1.2	4852	5037	4413	3759	3999	4233	4976	5461	4404	3984	4192	4440	-0.315321	-0.273878	Rib72, a novel component of the ribbon compartment of flagellar microtubules.	RIB72				PF06565	PTHR12086	KOG0043
Cre03.g156000.t1.1	4857	4079	4035	3991	4287	4037	4971	4413	4024	4220	4487	4225	-0.186918	-0.107203
Cre14.g624000.t1.1	4847	3933	4312	4976	3744	3383	4968	4262	4303	5274	3924	3546	0.0531515	-0.305368			AT4G15475.1		F-box/RNI-like superfamily protein		PTHR23125
Cre03.g207250.t1.2	4842	4821	4775	4677	4844	4850	4967	5227	4765	4958	5078	5088	-0.0680889	-0.00393485	Putative glutamine synthetase (EC 6.3.1.2), (Glutamate-ammonia ligase); no predicted organelle targeting	GLN4	AT5G35630.1	ATGSL1,GLN2,GS2	glutamine synthetase 2	PF00120	PTHR20852:SF14,PTHR20852	KOG0683			GO:0004356,GO:0006807
Cre02.g078777.t1.1	4848	4969	6169	5789	5710	5755	4956	5363	6149	6115	5964	6015	0.249141	0.215245						PF12499
Cre07.g325500.t1.1	4822	4345	1371	1223	1866	1684	4946	4711	1368	1297	1956	1766	-1.85758	-1.37553	Magnesium chelatase H subunit, chloroplast precursor; Chlamydomonas mutants with defects in this protein are chl1 and brs-1 and result in a brown phenotype [PMID: 11713666; PMID: 4436384]. Orthologous to the bacterial protein BchH [PMID: 9359397]; binds p		AT5G13630.1	ABAR,CCH,CCH1,CHLH,GUN5	magnesium-chelatase subunit chlH, chloroplast, putative / Mg-protoporphyrin IX chelatase, putative (CHLH)	PF11965,PF02514	PTHR23304:SF77,PTHR23304		6.6.1.1	K03403	GO:0016851,GO:0009058
Cre05.g248200.t1.1	4813	4435	4853	5361	5124	4987	4936	4808	4842	5683	5372	5230	0.111279	0.121791			AT3G61680.1		alpha/beta-Hydrolases superfamily protein	PF01764					GO:0004806,GO:0006629
Cre12.g510450.t1.2	4805	7881	8845	7795	6699	9559	4928	8544	8826	8263	7023	10025	0.343134	0.339649	Cytosolic 80S ribosomal protein S28; Cytosolic 40S small ribosomal subunit protein S28	RPS28	AT3G10090.1		Nucleic acid-binding, OB-fold-like protein	PF01200	PTHR10769	KOG3502		K02979	GO:0003735,GO:0005622,GO:0005840,GO:0006412
Cre09.g396650.t1.2	4804	4747	4986	4279	4249	4184	4927	5146	4974	4536	4455	4386	-0.0829897	-0.188108	Putative phosphate acetyltransferase (EC 2.3.1.8); phosphotransacetylase; similarity to prokaryotic phosphate acetyltransferase (e.g., Desulfovibrio GenBank AAS97500). Acclimation to changing CO2 concentrations and light intensities was studied by Yamano	PAT2				PF01515,PF07085	PTHR23406:SF3,PTHR23406				GO:0008152,GO:0008415
Cre17.g725450.t1.1	4803	3442	2465	3150	3856	3148	4915	3720	2456	3327	4031	3289	-0.578397	-0.23835			AT4G31160.1	DCAF1	DDB1-CUL4 associated factor 1		PTHR13129			K11789
Cre12.g551700.t1.2	4794	3928	3656	3556	4198	4190	4914	4257	3648	3767	4399	4391	-0.306613	-0.0609782
Cre08.g373369.t1.1	4777	3307	2343	3099	3620	3033	4897	3580	2337	3285	3792	3175	-0.592534	-0.282996
Cre11.g478456.t1.2	4781	3311	2300	3031	3765	3078	4891	3577	2293	3201	3936	3217	-0.624204	-0.243435			AT3G03305.1		Calcineurin-like metallo-phosphoesterase superfamily protein
Cre17.g736329.t1.2	4760	3284	2336	3070	3722	3061	4874	3550	2329	3249	3896	3200	-0.594704	-0.247609
Cre13.g592200.t1.2	4748	3653	1771	1876	3276	2548	4869	3961	1767	1988	3434	2672	-1.23343	-0.532196	NADH-dependent glutamate synthase (EC 1.4.1.14); NADH-dependent glutamine-2-oxoglutarate aminotransferase (NADH-GOGAT); plastid targeting predicted by Target-P		AT5G53460.1	GLT1	NADH-dependent glutamate synthase 1	PF07992,PF01645,PF04898,PF01493,PF00310	PTHR11938:SF1,PTHR11938	KOG0399	1.4.1.13,1.4.1.14	K00264	GO:0006537,GO:0015930,GO:0006807,GO:0055114,GO:0008152,GO:0016491
Cre09.g393650.t1.2	4746	4645	4712	4468	4283	4345	4868	5036	4702	4736	4490	4556	-0.0694271	-0.130599			AT1G67890.1		PAS domain-containing protein tyrosine kinase family protein	PF00069,PF07714	PTHR23257	KOG0192			GO:0004672,GO:0005524,GO:0006468
Cre07.g330800.t1.2	4753	3312	2306	3071	3780	3133	4864	3579	2299	3243	3954	3277	-0.607432	-0.223797		OPR30
Cre12.g487300.t1.2	4736	4727	5583	4798	4856	4813	4856	5124	5571	5086	5090	5047	0.0946114	0.0225013						PF07282	PTHR23257,PTHR23257:SF99
Cre02.g081250.t1.2	4724	4554	6147	4794	4559	4540	4845	4937	6133	5079	4781	4760	0.196835	-0.0360048			AT3G46780.1	PTAC16	plastid transcriptionally active 16
Cre07.g355500.t1.1	4713	5224	8114	7214	7763	8547	4834	5664	8097	7647	8139	8963	0.584732	0.704104			AT5G53940.1		Yippee family putative zinc-binding protein	PF03226	PTHR13847:SF40,PTHR13847	KOG3399
Cre02.g147450.t1.1	4712	4988	5819	6558	6213	7339	4833	5408	5806	6953	6513	7696	0.317081	0.472432			AT3G56160.1		Sodium Bile acid symporter family		PTHR18640:SF1,PTHR18640			K14347
Cre03.g149350.t1.1	4701	3355	2369	3092	3748	3130	4813	3629	2362	3271	3923	3275	-0.583828	-0.230108	Putative RWP-RK domain transcription factor [PMID: 15785851]. Tandem pair with RWP11 with which there is amino acid homology around the RWP-RK domain and some intron conservation. Part of the model is tentative.		AT5G66990.1		RWP-RK domain-containing protein	PF02042
Cre04.g219150.t1.1	4677	3284	2254	2998	3636	2994	4787	3550	2247	3169	3804	3131	-0.622358	-0.265753
Cre03.g194517.t1.1	4652	4707	6507	5987	4635	4863	4771	5102	6493	6347	4859	5099	0.379096	0.0125047							PTHR11439,PTHR11439:SF127
Cre13.g590600.t1.1	4647	4556	2658	3470	4374	3527	4767	4945	2652	3680	4588	3703	-0.617133	-0.228452						PF00233	PTHR11347:SF75,PTHR11347				GO:0004114,GO:0007165
Cre13.g565400.t1.2	4649	4870	6235	5485	5164	5287	4767	5278	6221	5813	5413	5544	0.260692	0.125354
Cre09.g387060.t1.1	4648	4487	5312	5033	5119	4956	4751	4841	5295	5314	5346	5178	0.145321	0.133741			AT1G73220.1	1-Oct,AtOCT1	organic cation/carnitine transporter1	PF07690,PF00083	PTHR24064:SF144,PTHR24064	KOG0255			GO:0016021,GO:0055085,GO:0022857
Cre12.g488750.t1.2	4632	3143	2367	2993	3548	2920	4748	3402	2361	3171	3716	3056	-0.558879	-0.267079							PTHR24023:SF398,PTHR24023
Cre09.g403800.t1.2	4626	3997	2037	3120	2935	2604	4745	4333	2033	3307	3077	2731	-0.765469	-0.644488	Flagellar outer arm dynein heavy chain beta. An ATPase/microtubule motor. Matsuo et al.\'s (2008) roc30 and roc54 (rhythm of chloroplast) circadian rhythm mutant loci map here. Previously annotated as ODA4					PF08385,PF08393,PF07728,PF03028	PTHR10676,PTHR10676:SF36	KOG3595			GO:0005524,GO:0016887,GO:0003777,GO:0007018,GO:0030286
Cre06.g279600.t1.1	4630	3672	3664	3681	4019	3594	4739	3974	3655	3893	4207	3762	-0.207179	-0.128673
Cre13.g590600.t2.1	4618	4530	2647	3456	4351	3506	4738	4918	2642	3665	4564	3681	-0.614361	-0.227793						PF00233	PTHR11347:SF75,PTHR11347				GO:0004114,GO:0007165
Cre13.g590600.t4.1	4617	4531	2648	3452	4352	3510	4737	4918	2643	3662	4564	3686	-0.614866	-0.226838						PF00233	PTHR11347:SF75,PTHR11347				GO:0004114,GO:0007165
Cre13.g590600.t3.1	4616	4531	2648	3452	4352	3511	4736	4918	2643	3662	4564	3686	-0.614865	-0.226749						PF00233	PTHR11347:SF75,PTHR11347				GO:0004114,GO:0007165
Cre13.g591050.t1.2	4632	4200	4741	4638	4808	4608	4731	4527	4725	4893	5019	4811	0.0550228	0.0865825			AT1G04700.1		PB1 domain-containing protein tyrosine kinase	PF00069	PTHR23257				GO:0004672,GO:0005524,GO:0006468
Cre10.g451950.t1.2	4613	4672	7887	6989	7212	7583	4731	5065	7870	7409	7561	7953	0.64139	0.66339	Alanine aminotransferase (EC 2.6.1.2); CO2-responsive gene; predicted mitochondrial by Target-P [PMID: 8883380]		AT1G23310.1	AOAT1,GGAT1,GGT1	glutamate:glyoxylate aminotransferase	PF00155	PTHR11751:SF29,PTHR11751	KOG0258	2.6.1.2	K00814	GO:0009058,GO:0016769,GO:0030170
Cre07.g350850.t1.2	4612	4504	5685	5125	4815	5087	4730	4882	5673	5433	5048	5335	0.208363	0.111209
Cre09.g386742.t1.1	4605	4672	5334	4684	5320	5381	4724	5065	5323	4964	5577	5643	0.0716328	0.196866
Cre11.g467649.t1.1	4599	4049	3241	2938	3401	3207	4717	4390	3234	3114	3565	3364	-0.520735	-0.394365	RAP-domain containing protein. The RNA-binding RAP domain consists of multiple blocks of charged and aromatics residues and is predicted to be composed of alpha helical and beta strand structures. Also contains a Fas-activated serine/threonine kinase le		AT2G31890.1	ATRAP,RAP	RAP	PF06743,PF08373	PTHR21228,PTHR21228:SF19				GO:0004672,GO:0005524,GO:0006915
Cre14.g619133.t1.1	4595	4103	4442	4200	4968	4405	4713	4449	4432	4452	5208	4619	-0.0443145	0.101189			AT5G66760.1	SDH1-1	succinate dehydrogenase 1-1	PF02910,PF00890	PTHR11632:SF5,PTHR11632	KOG2403	1.3.5.1	K00234	GO:0016491,GO:0055114,GO:0009055
Cre04.g221700.t1.2	4592	4577	4986	3846	4799	4848	4710	4962	4975	4077	5031	5084	-0.0957023	0.0644857	Cytochrome c oxidase subunit III; mitochondrial complex IV; Note: in C. reinhardtii this subunit is nuclear-encoded [PMID: 11919679]		AT2G07687.1		Cytochrome c oxidase, subunit III	PF00510	PTHR11403	KOG4664	1.9.3.1	K02262	GO:0004129,GO:0006123,GO:0016020
Cre11.g467557.t1.1	4599	3275	2160	2907	3535	2885	4705	3537	2152	3069	3695	3016	-0.658612	-0.296508			AT2G22480.1	PFK5	phosphofructokinase 5	PF07801
Cre07.g353500.t1.1	4589	3189	2265	3004	3499	2953	4704	3451	2260	3183	3666	3092	-0.583322	-0.270967	Putative AP2 domain transcription factor, related to ethylene response element	CGLD5A	AT5G51190.1		Integrase-type DNA-binding superfamily protein	PF00847				K14517	GO:0003700,GO:0006355
Cre10.g425900.t1.2	4584	4355	2132	1810	2600	2481	4701	4720	2127	1918	2725	2602	-1.21968	-0.822492		LHCA5	AT3G47470.1	CAB4,LHCA4	light-harvesting chlorophyll-protein complex I subunit A4	PF00504	PTHR21649				GO:0009765,GO:0016020
Cre06.g278280.t1.1	4568	3499	2550	3558	3810	3250	4684	3789	2544	3771	3993	3404	-0.423878	-0.195768
Cre16.g669150.t1.2	4563	4359	2296	2040	2697	2375	4683	4727	2291	2164	2828	2492	-1.07855	-0.822605						PF00465	PTHR11496:SF46,PTHR11496				GO:0016491,GO:0046872,GO:0055114
Cre08.g381516.t1.1	4580	4664	5820	5436	5411	5322	4680	5033	5801	5741	5650	5560	0.248886	0.20693			AT4G09750.1		NAD(P)-binding Rossmann-fold superfamily protein	PF00106	PTHR24316:SF105,PTHR24316	KOG1208			GO:0008152,GO:0016491
Cre13.g590600.t5.1	4559	4485	2625	3408	4309	3475	4678	4868	2619	3615	4520	3649	-0.614659	-0.224782						PF00233	PTHR11347:SF75,PTHR11347				GO:0004114,GO:0007165
Cre01.g002500.t1.2	4561	4999	8792	7570	8576	9552	4678	5419	8773	8025	8992	10018	0.734305	0.912772	Chlamyopsin 1 (COP1); opsin-related, retinal binding protein; reference: Fuhrmann, M. and Hegemann, P.; Genbank entry Z48968; there is an alternatively spliced version of chlamyopsin (often referred to COP2); present in thylakoid-enriched fraction based o
Cre01.g051500.t1.2	4548	5261	4248	3216	3813	4150	4664	5704	4239	3409	3998	4352	-0.438901	-0.312382	Present in thylakoid proteome based on mass spectrometric peptide identification [PMID: 17078018]; described as reduced in the non-photosynthetic mutant cen [PMID: 8879236]; similarity to PSBQ is limited to transit peptide. Previously annotated as ULP1 b	ULP1				PF05757					GO:0005509,GO:0009523,GO:0009654,GO:0015979,GO:0019898
Cre04.g217350.t1.2	4543	3776	1625	1783	3333	2789	4658	4092	1621	1889	3493	2923	-1.31782	-0.447603	Potassium ion uptake transporter, distantly linked to KUP5 gene encoding a similar protein		AT4G13420.1	ATHAK5,HAK5	high affinity K+ transporter 5	PF02705					GO:0015079,GO:0016020,GO:0071805
Cre01.g054050.t1.2	4531	4878	5307	4733	5292	5700	4647	5288	5295	5017	5548	5978	0.0538136	0.214343						PF09834
Cre10.g434750.t1.2	4528	4524	3882	3396	3509	3348	4644	4905	3874	3600	3678	3511	-0.353539	-0.409471	Acetohydroxy acid isomeroreductase (EC 1.1.1.86); ILVC; ketol-acid reductoisomerase; expected plastidic by homology, but predicted as mitochondrial by Target-P		AT3G58610.1		ketol-acid reductoisomerase	PF01450,PF07991	PTHR21371,PTHR21371:SF4		1.1.1.86	K00053	GO:0009082,GO:0016491,GO:0055114,GO:0004455,GO:0008652
Cre02.g104400.t1.1	4536	3294	2366	2965	3587	2903	4642	3561	2359	3132	3752	3035	-0.578925	-0.273104
Cre14.g629464.t1.1	4526	4512	5355	4551	4625	4581	4641	4892	5343	4824	4848	4804	0.0929888	0.0178367						PF07282	PTHR23257,PTHR23257:SF99
Cre13.g565400.t2.1	4517	4739	6143	5362	5038	5156	4632	5137	6129	5683	5281	5406	0.274173	0.129711
Cre13.g563600.t1.1	4503	4440	4408	3613	3314	3320	4621	4819	4399	3830	3475	3484	-0.198109	-0.439776	Contains a ubiquitin domain near n-terminus, and a C-terminal domain with no database homology		AT4G05320.2	UBQ10	polyubiquitin 10	PF00240	PTHR10666	KOG0003			GO:0005515
Cre13.g568350.t1.1	4498	3254	2217	2916	3225	2717	4611	3524	2211	3090	3378	2846	-0.61797	-0.386191
Cre16.g659700.t1.2	4490	5328	3602	3250	3149	4072	4606	5777	3594	3445	3301	4270	-0.560681	-0.455461
Cre03.g197450.t1.1	4494	3139	2176	2871	3459	2889	4600	3394	2170	3035	3619	3022	-0.619167	-0.267475
Cre07.g334550.t1.2	4482	5302	3867	2657	3556	3934	4597	5748	3859	2817	3728	4125	-0.631947	-0.397572	Photosystem I subunit O; similar to 10-kDa subunit of eukaryotic photosystem I [PMID: 11801243]; microarray element: 894019E07	PSAO1	AT1G08380.1	PSAO	photosystem I subunit O					K14332
Cre16.g691400.t1.1	4482	4313	5621	5244	5127	5114	4592	4671	5608	5554	5368	5360	0.269064	0.211795						PF01753					GO:0008270
Cre04.g227251.t1.1	4478	3271	2361	3089	3693	3089	4582	3535	2353	3263	3863	3231	-0.531235	-0.194519
Cre02.g076625.t1.1	4460	4393	5926	4719	5646	5677	4575	4761	5913	5001	5920	5952	0.225292	0.346623						PF07282
Cre14.g614650.t1.2	4473	3143	2154	2873	3551	2911	4574	3395	2147	3032	3712	3042	-0.621931	-0.238798						PF00300
Cre02.g074850.t1.1	4452	4193	5820	5276	5223	5099	4565	4543	5809	5592	5473	5349	0.323936	0.248765			AT2G45490.1	AtAUR3,AUR3	ataurora3	PF00069	PTHR24349:SF99,PTHR24349	KOG0580			GO:0004672,GO:0005524,GO:0006468
Cre17.g724300.t1.2	4450	6089	5782	4224	3902	5326	4564	6602	5769	4478	4091	5585	-0.123934	-0.206578	8.4 kD subunit of photosystem I (polypeptide 37) [PMID: 2693938]	PSAK	AT1G30380.1	PSAK	photosystem I subunit K	PF01241				K02698	GO:0009522,GO:0015979,GO:0016020
Cre13.g607850.t1.2	4453	3742	3946	3900	4210	3992	4560	4049	3936	4127	4408	4180	-0.0943313	-0.00351529			AT1G60900.1		U2 snRNP auxilliary factor, large subunit, splicing factor	PF00076	PTHR23139,PTHR23139:SF9	KOG4205			GO:0003676
Cre17.g701150.t1.1	4443	3421	3272	3533	3989	3516	4545	3692	3261	3730	4168	3672	-0.236696	-0.0712317
Cre01.g005050.t1.1	4427	4401	4099	3773	3169	3235	4541	4771	4090	4000	3322	3393	-0.202906	-0.47166						PF00839	PTHR11884				GO:0016020
Cre12.g508750.t1.2	4424	4619	2675	2030	2626	2665	4537	5008	2669	2152	2753	2795	-0.985169	-0.782832		LHCA2	AT1G19150.1	LHCA2*1,LHCA6	photosystem I light harvesting complex gene 6	PF00504	PTHR21649				GO:0009765,GO:0016020
Cre07.g335850.t1.2	4421	4520	5259	4671	4977	5032	4534	4900	5247	4952	5218	5277	0.112529	0.153724
Cre12.g491600.t1.1	4419	3650	3765	4030	3987	3323	4523	3950	3755	4263	4172	3478	-0.0795292	-0.147401	Phosphate transporter [gi:21218056], similar to yeast Pho89, Neurospora PHO4 probable Na+/Pi symporter. Knockout confers arsenate resistance [PMID: 12826625]		AT3G26570.1	ORF02,PHT2;1	phosphate transporter 2;1	PF01384	PTHR11101:SF7,PTHR11101	KOG2493			GO:0005315,GO:0006817,GO:0016020
Cre12.g510650.t1.2	4394	4245	4186	3236	4205	4102	4507	4602	4177	3430	4409	4302	-0.259886	-0.0644663	Fructose-1,6-bisphosphatase (EC 3.1.3.11), plastid precursor	FBP2	AT3G54050.1	HCEF1	high cyclic electron flow 1	PF00316	PTHR11556,PTHR11556:SF7	KOG1458	3.1.3.11	K03841	GO:0005975,GO:0042578
Cre08.g362100.t1.1	4393	3548	2583	3294	3584	2943	4506	3847	2577	3492	3757	3087	-0.46088	-0.287359	Similar to Flagellar Associated Protein FAP154 with PAS sensory domain that was found in the flagellar proteome [PMID: 15998802]. This may be a duplication of FAP154; overlaps FAP154 gene model from v3						PTHR10919:SF179,PTHR10919
Cre13.g607850.t2.1	4400	3693	3927	3875	4171	3958	4505	3996	3917	4101	4367	4144	-0.0844605	0.00153471			AT1G60900.1		U2 snRNP auxilliary factor, large subunit, splicing factor	PF00076	PTHR23139,PTHR23139:SF9	KOG0108			GO:0003676
Cre07.g344800.t1.2	4392	4324	5597	4566	4441	4414	4504	4688	5585	4839	4656	4629	0.181377	0.0144376						PF07282	PTHR23257,PTHR23257:SF99
Cre12.g523800.t1.1	4402	4548	5669	5304	5276	5289	4504	4915	5652	5610	5516	5532	0.257827	0.230179			AT4G18260.1		Cytochrome b561/ferric reductase transmembrane protein family
Cre06.g298400.t1.2	4390	4457	6269	5744	4406	4649	4502	4832	6255	6090	4620	4876	0.403267	0.0246693							PTHR11439,PTHR11439:SF127
Cre09.g395950.t1.2	4385	4792	5397	4563	4430	4766	4497	5195	5386	4836	4644	4998	0.0768401	-0.00752288	Alternative oxidase, mitochondrial precursor see gi|9027543|gb|AAC05743.2|[9027543], [PMID: 11405094]		AT1G32350.1	AOX1D	alternative oxidase 1D	PF01786					GO:0005740,GO:0007585,GO:0055114
Cre06.g284350.t1.1	4396	4555	5519	5198	5114	5034	4493	4918	5501	5490	5341	5260	0.22389	0.171691	D-type cyclin homolog. Contains N terminal LXCXE motif that binds retinoblastoma proteins. Putative function in G1/S	CYCD3	AT1G70210.1	ATCYCD1;1,CYCD1;1	CYCLIN D1;1	PF00134,PF02984	PTHR10177,PTHR10177:SF76	KOG0656			GO:0005634
Cre06.g250100.t1.2	4372	4202	4409	4134	5025	5002	4484	4555	4399	4381	5268	5245	-0.0418229	0.217821	HSP70B is one of 9 genes encoding HSP70-like proteins in Chlamydomonas; HSP70B is localized to the chloroplast, there mainly to the stroma, but also to thylakoid and low density membranes; HSP70B is inducible by heat shock and light; it interacts with the	HSP70B	AT5G49910.1	cpHsc70-2,CPHSC70-2EAT SHOCK PROTEIN 70-2,HSC70-7	chloroplast heat shock protein 70-2	PF00012	PTHR19375,PTHR19375:SF130	KOG0102		K03283	GO:0005524
Cre02.g143487.t1.1	4369	1816	1645	2748	3850	1618	4481	1972	1642	2916	4033	1696	-0.501877	-0.171832
Cre13.g571560.t1.1	4386	4493	5658	5209	5128	5079	4478	4838	5637	5492	5349	5299	0.256626	0.192848			AT4G10180.1	ATDET1,DET1,FUS2	light-mediated development protein 1 / deetiolated1 (DET1)	PF09737	PTHR13374:SF1,PTHR13374	KOG2558
Cre01.g018650.t1.1	4364	3639	2412	2672	3415	3100	4476	3944	2406	2833	3580	3251	-0.68454	-0.301768			AT1G04020.2	ATBARD1,BARD1,ROW1	breast cancer associated RING 1	PF01342	PTHR14955,PTHR14955:SF5				GO:0003677,GO:0005634
Cre06.g278293.t1.1	4358	4493	4533	5713	4645	4574	4470	4871	4523	6057	4870	4796	0.179736	0.0493949
Cre16.g675650.t1.2	4355	3873	5478	4807	5147	5282	4467	4199	5467	5096	5396	5539	0.285554	0.335568			AT2G14170.1	ALDH6B2	aldehyde dehydrogenase 6B2	PF00171	PTHR11699:SF27,PTHR11699	KOG2450	1.2.1.27	K00140	GO:0008152,GO:0016491,GO:0055114,GO:0004491
Cre16.g664550.t1.2	4352	4584	6045	5211	5525	6101	4464	4969	6032	5524	5792	6398	0.292839	0.370014	Serine hydroxymethyltransferase (gi:17066746, high light-inducible; Low-CO2 inducible gene revealed by cDNA array analyses; regulated by CCM1 [PMID: 15235119]. Acclimation to changing CO2 concentrations and light intensities was studied by Yamano et al.		AT4G37930.1	SHM1,SHMT1,STM	serine transhydroxymethyltransferase 1	PF00464	PTHR11680	KOG2467	2.1.2.1	K00600	GO:0004372,GO:0006544,GO:0006563
Cre02.g101300.t1.2	4356	4639	5020	4896	4246	4305	4455	5010	5004	5175	4438	4501	0.104923	-0.082461			AT3G43700.1	ATBPM6,BPM6	BTB-POZ and MATH domain 6	PF00651	PTHR26379,PTHR26379:SF178				GO:0005515
Cre04.g217905.t1.1	4345	3018	2168	2830	3424	2823	4450	3264	2162	2995	3584	2955	-0.580977	-0.238375
Cre03.g194750.t1.1	4338	4751	9234	7617	7471	8250	4449	5150	9214	8075	7833	8653	0.848816	0.78016
Cre03.g165100.t1.2	4328	4385	6681	3739	4550	4960	4439	4754	6667	3964	4770	5202	0.209736	0.117451	Chloroplast-targeted; usually encoded in chloroplast genome	PSAI	ATCG00510.1		photsystem I subunit I	PF00796					GO:0009522,GO:0015979
Cre43.g760547.t1.1	4337	3137	2638	3155	3612	3116	4438	3386	2629	3334	3777	3255	-0.391861	-0.153904
Cre02.g076466.t1.1	4322	4517	5196	4839	4543	4697	4433	4897	5185	5129	4763	4926	0.144665	0.0544627
Cre10.g455100.t1.1	4327	3056	2223	2839	3548	2984	4424	3299	2215	2996	3708	3118	-0.567661	-0.178235			AT5G20140.1		SOUL heme-binding family protein	PF04832	PTHR11220,PTHR11220:SF14
Cre16.g691050.t1.2	4308	4213	5316	4927	4953	4886	4405	4551	5299	5207	5175	5108	0.230391	0.199399			AT5G19420.1		Regulator of chromosome condensation (RCC1) family with FYVE zinc finger domain	PF08381,PF00415	PTHR22870:SF25,PTHR22870
Cre09.g410450.t1.2	4290	3816	5113	4796	5210	4787	4400	4137	5102	5084	5461	5020	0.254706	0.296003			AT3G10760.1		Homeodomain-like superfamily protein	PF00249
Cre16.g650400.t1.1	4300	2998	2041	2710	3428	2777	4397	3237	2033	2859	3582	2900	-0.641922	-0.235892		CPL20	AT1G21000.1		PLATZ transcription factor family protein	PF04640
Cre03.g185550.t1.2	4287	3999	3153	2543	3738	3491	4397	4336	3146	2695	3919	3661	-0.58011	-0.204342	Sedoheptulose-1,7-bisphosphatase (EC 3.1.3.37), chloroplast precursor; 98% identical to Chlamydomonas SBPase cDNA sequence S17P [GenBank CAA52439, PMID: 8165256], but is less consistent with the Chlamydomonas SBPase AA sequence deduced from the genomic se	SEBP1	AT3G55800.1	SBPASE	sedoheptulose-bisphosphatase	PF00316	PTHR11556,PTHR11556:SF2	KOG1458	3.1.3.37	K01100	GO:0005975,GO:0042578
Cre12.g506750.t1.1	4300	4380	5443	5088	5026	5001	4394	4724	5424	5372	5248	5223	0.243661	0.199612						PF12499
Cre17.g743307.t1.1	4283	4348	4278	5534	4574	4438	4392	4712	4269	5866	4795	4655	0.154628	0.0536413
Cre10.g426500.t1.2	4278	4210	4496	4250	4206	4351	4387	4565	4486	4505	4409	4563	0.00628804	0.00324792
Cre16.g687050.t1.1	4288	3005	2029	2714	3351	2733	4386	3247	2023	2865	3504	2856	-0.643126	-0.263117
Cre01.g046800.t1.1	4265	4378	6180	4998	5412	5660	4375	4747	6167	5299	5674	5935	0.329898	0.347919
Cre02.g108601.t1.1	4272	3009	2182	2759	3330	2761	4372	3252	2176	2915	3484	2887	-0.582789	-0.259044			AT1G14000.1	VIK	VH1-interacting kinase	PF00069,PF07714	PTHR23257:SF313,PTHR23257				GO:0004672,GO:0005524,GO:0006468
Cre15.g635250.t1.1	4260	4170	5659	5098	4928	4995	4366	4519	5647	5402	5162	5238	0.314539	0.227256							PTHR13247	KOG4412
Cre02.g142687.t1.1	4239	4945	5077	3982	4085	4668	4348	5361	5066	4221	4283	4896	-0.0640395	-0.0809247			AT1G10630.1	ARFA1F,ATARFA1F	ADP-ribosylation factor A1F	PF00025	PTHR11711	KOG0070		K07977	GO:0005525
Cre03.g146267.t1.1	4235	4040	4301	4389	4225	3994	4344	4380	4291	4653	4430	4188	0.0360228	-0.0176654			AT2G41900.1		CCCH-type zinc finger protein with ARM repeat domain		PTHR14493	KOG1595
Cre17.g698233.t1.1	4250	4259	5212	4948	4930	4834	4343	4597	5195	5227	5149	5050	0.221243	0.190114			AT5G43270.1	SPL2	squamosa promoter binding protein-like 2	PF03110,PF00651					GO:0003677,GO:0005634,GO:0005515
Cre03.g146267.t2.1	4233	4040	4300	4389	4225	3995	4342	4380	4291	4653	4429	4189	0.036277	-0.0172503			AT5G12850.1		CCCH-type zinc finger protein with ARM repeat domain		PTHR14493	KOG1595
Cre06.g275050.t1.1	4231	4459	4969	4671	4577	4545	4339	4834	4958	4952	4798	4766	0.111371	0.0602344	Putative gamma-glutamyl hydrolase, folate metabolism, ER targeting sequence predicted by Predotar.		AT1G78660.1	ATGGH1,GGH1	gamma-glutamyl hydrolase 1	PF07722	PTHR11315	KOG1559	3.4.19.9	K01307	GO:0006541,GO:0016787,GO:0003824,GO:0008242
Cre07.g353325.t1.1	4229	4588	7173	5308	5590	6063	4338	4974	7158	5627	5860	6359	0.45726	0.391977
Cre03.g198651.t1.1	4224	4261	5639	5578	4359	4674	4332	4620	5627	5914	4569	4900	0.366473	0.0810125						PF02992
Cre06.g278296.t1.1	4225	2989	2118	2766	3254	2704	4330	3236	2113	2932	3409	2830	-0.584783	-0.278296
Cre17.g734805.t1.1	4236	3367	2916	3274	3749	3422	4330	3638	2907	3457	3920	3578	-0.324239	-0.0876341
Cre17.g734805.t2.1	4234	3367	2915	3274	3749	3422	4328	3637	2906	3458	3919	3579	-0.32367	-0.0870698
Cre14.g633789.t1.2	4222	2969	2057	2757	3365	2745	4318	3208	2050	2910	3519	2868	-0.601362	-0.236732			AT3G27785.1	ATMYB118,MYB118,PGA37	myb domain protein 118	PF00249	PTHR10641
Cre14.g621351.t1.1	4214	3129	2418	2802	3461	2955	4315	3383	2412	2964	3623	3091	-0.518104	-0.197401			AT4G02260.1	AT-RSH1,ATRSH1,RSH1	RELA/SPOT homolog 1	PF04607	PTHR21262				GO:0015969
Cre02.g142687.t2.1	4201	4901	5038	3957	4056	4638	4309	5313	5027	4194	4253	4864	-0.0613656	-0.0777942			AT1G10630.1	ARFA1F,ATARFA1F	ADP-ribosylation factor A1F	PF00025	PTHR11711	KOG0070		K07977	GO:0005525
Cre08.g358522.t1.1	4197	4161	5010	4377	4443	4618	4303	4507	4998	4634	4655	4840	0.128723	0.108131	Cysteine endopeptidases (EC 3.4.22), C1A family (papain-type); most similar to insect proteinases possibly involved in defense mechanisms (PMID: 10050046); contains N-terminal cathepsin propeptide inhibitor domain (I29) domain; targeted to secretory pathw		AT4G35350.1	XCP1	xylem cysteine peptidase 1	PF00112	PTHR12411:SF149,PTHR12411	KOG1543			GO:0006508,GO:0008234
Cre02.g086300.t2.1	4193	3459	3717	3589	3146	2974	4301	3750	3709	3804	3298	3119	-0.0997138	-0.327245
Cre17.g743288.t1.1	4193	4267	4193	5435	4472	4346	4300	4625	4184	5761	4688	4558	0.156045	0.0509432
Cre02.g086300.t1.1	4188	3458	3717	3590	3150	2977	4295	3748	3709	3805	3302	3122	-0.0981718	-0.324454
Cre10.g435750.t1.1	4198	3116	2157	2640	3384	2702	4294	3368	2150	2789	3539	2824	-0.633514	-0.268283	Serine/Threonine protein kinase. Previously annotated as two models, STPK21 and PTK26 (for protein tyrosine kinase)		AT3G46920.1		Protein kinase superfamily protein with octicosapeptide/Phox/Bem1p domain	PF00069	PTHR23257,PTHR23257:SF99	KOG0192			GO:0004672,GO:0005524,GO:0006468
Cre12.g545300.t1.2	4179	2854	2545	2824	3637	2720	4283	3090	2538	2991	3810	2848	-0.415269	-0.147181			AT3G16270.1		ENTH/VHS family protein	PF01417	PTHR21514
Cre09.g403350.t1.1	4176	2990	2153	2673	3441	3345	4281	3233	2148	2827	3605	3504	-0.594995	-0.0799108								KOG4207
Cre10.g444700.t1.1	4170	3992	3711	3412	4520	4206	4277	4328	3703	3616	4739	4411	-0.23345	0.0886635	Starch branching enzyme (SBE); SBE catalyses the formation of alpha-1,6 linkages within the polymer by cleaving a preexisting linear chain and transferring the fragment at the non reducing end of the cleaved glucan to an alpha-1,6 position	SBE3	AT5G03650.1	SBE2.2	starch branching enzyme 2.2	PF00128,PF02806,PF02922	PTHR10357:SF27,PTHR10357	KOG0470	2.4.1.18	K00700	GO:0003824,GO:0005975,GO:0043169,GO:0004553
Cre08.g375400.t1.1	4167	2961	2174	2772	3221	2723	4269	3205	2168	2937	3373	2849	-0.550031	-0.264559			AT1G62990.1	IXR11,KNAT7	KNOTTED-like homeobox of Arabidopsis thaliana 7		PTHR11850:SF49,PTHR11850
Cre17.g707350.t1.2	4159	4515	7756	6304	7247	7615	4266	4893	7740	6682	7598	7986	0.655001	0.766803
Cre13.g604000.t1.1	4163	4069	5181	4878	4937	4830	4260	4401	5166	5160	5163	5053	0.253639	0.238196
Cre08.g379100.t1.1	4160	2882	2019	2659	3280	2670	4255	3113	2012	2806	3429	2790	-0.612873	-0.244629			AT5G04430.1	BTR1,BTR1L,BTR1S	binding to TOMV RNA 1L (long form)	PF00013	PTHR10288,PTHR10288:SF53				GO:0003723
Cre06.g282000.t1.1	4146	3925	2370	2603	3318	3130	4252	4255	2365	2759	3478	3283	-0.731577	-0.331547	Pfam07036, SSIII, Starch synthase III ADP-glucose alpha-1,4 glucane alpha-4-glucanotransferase. This family represents a conserved region approximately 160 residues long that is repeated multiple times in plant starch synthase III (EC:2.4.1.21). Starch sy	STA3	AT1G11720.2	ATSS3,SS3	starch synthase 3	PF03423,PF00534,PF08323	PTHR12526,PTHR12526:SF17				GO:0009058
Cre05.g234644.t1.1	4153	2901	1997	2663	3265	2658	4252	3136	1991	2816	3417	2780	-0.619987	-0.253463
Cre04.g212200.t1.1	4141	3620	3603	3501	3397	3028	4247	3925	3595	3711	3561	3176	-0.161591	-0.278551
Cre06.g282000.t2.1	4131	3924	2368	2600	3312	3127	4237	4254	2363	2756	3472	3280	-0.730001	-0.330705	Pfam07036, SSIII, Starch synthase III ADP-glucose alpha-1,4 glucane alpha-4-glucanotransferase. This family represents a conserved region approximately 160 residues long that is repeated multiple times in plant starch synthase III (EC:2.4.1.21). Starch sy	STA3	AT1G11720.2	ATSS3,SS3	starch synthase 3	PF03423,PF00534,PF08323	PTHR12526,PTHR12526:SF17				GO:0009058
Cre01.g055473.t1.1	4140	2901	1999	2665	3282	2680	4236	3134	1993	2815	3432	2801	-0.616375	-0.241731
Cre16.g669125.t1.1	4126	3842	1501	1549	2060	1710	4231	4165	1498	1642	2160	1793	-1.41893	-1.08686						PF00465	PTHR11496:SF46,PTHR11496				GO:0016491,GO:0046872,GO:0055114
Cre16.g680000.t1.2	4123	4481	6240	5514	5517	6244	4229	4858	6226	5845	5784	6548	0.409728	0.440506	Mitochondrial ATP synthase, H+ transporting, subunit 5, Oligomycin sensitivity conferral protein (OSCP) or O subunit. Component of the peripheral stalk that links F1 and F0 domains. Homologous to the bacterial ATP synthase delta subunit (but not to the eu		AT5G13450.1	ATP5	delta subunit of Mt ATP synthase	PF00213	PTHR11910	KOG1662	3.6.3.14	K02137	GO:0005886,GO:0015986,GO:0045261,GO:0046933
Cre05.g241634.t1.1	4139	2772	2037	2528	3225	2680	4226	2989	2030	2665	3368	2795	-0.620256	-0.227425			AT1G08880.1	G-H2AX,GAMMA-H2AX,H2AXA,HTA5	Histone superfamily protein	PF00125	PTHR23430	KOG1756			GO:0003677
Cre13.g592550.t1.1	4127	2920	2061	2696	3275	2704	4221	3153	2054	2846	3423	2826	-0.589583	-0.238727
Cre06.g279400.t1.2	4100	3886	6821	5897	6187	5966	4205	4213	6806	6251	6486	6257	0.633263	0.598148			AT3G45010.1	scpl48	serine carboxypeptidase-like 48	PF00450	PTHR11802	KOG1282	3.4.16.5	K13289	GO:0004185,GO:0006508
Cre16.g681200.t1.2	4097	4456	7875	6112	6561	6987	4202	4831	7858	6479	6878	7328	0.66646	0.653185
Cre04.g230340.t1.1	4106	4225	5226	4875	4764	4863	4197	4557	5209	5148	4975	5081	0.242659	0.200137	Flagellar Associated Protein, found in the flagellar proteome [PMID: 15998802]; overlaps with MOT36 protein identified by comparative genomics as being present only in organisms having motile (MOT) cilia, so using MOT36 as alternative name. FAP206 and MO	FAP206				PF12018	PTHR21442
Cre01.g055408.t1.1	4087	3863	3144	2714	3523	3279	4188	4184	3136	2875	3689	3434	-0.477864	-0.232887			AT5G36880.2	ACS	acetyl-CoA synthetase	PF00501,PF11930	PTHR24095:SF42,PTHR24095	KOG1175	6.2.1.1	K01895	GO:0003824,GO:0008152
Cre06.g278292.t1.1	4081	4230	4293	5413	4362	4320	4185	4585	4284	5738	4573	4530	0.192488	0.0536709
Cre03.g155250.t1.2	4079	3042	3815	3605	3940	3870	4184	3298	3807	3821	4130	4059	0.0279149	0.130257
Cre16.g691200.t1.1	4074	3022	2269	2809	3201	2757	4178	3273	2264	2979	3355	2889	-0.507033	-0.254933
Cre06.g271900.t1.2	4060	4160	8655	7169	6927	7611	4165	4509	8636	7600	7262	7982	0.904483	0.813463
Cre06.g271900.t2.1	4058	4157	8652	7169	6918	7609	4162	4507	8633	7600	7253	7980	0.905081	0.813339
Cre03.g159350.t1.1	4055	3906	5052	4634	4620	4598	4151	4225	5038	4905	4833	4814	0.247313	0.203824			AT3G49660.1		Transducin/WD40 repeat-like superfamily protein	PF00400	PTHR22847:SF228,PTHR22847	KOG0286
Cre04.g212200.t2.1	4034	3507	3534	3400	3289	2935	4137	3803	3526	3604	3447	3078	-0.155178	-0.283029
Cre12.g488350.t1.1	4033	3889	3647	3274	3559	3525	4136	4216	3639	3471	3731	3696	-0.232435	-0.16935			AT4G19170.1	CCD4,NCED4	nine-cis-epoxycarotenoid dioxygenase 4	PF03055	PTHR10543,PTHR10543:SF1	KOG1285
Cre09.g417150.t1.2	4031	4228	5724	5215	5277	5870	4134	4584	5712	5529	5532	6157	0.366676	0.423111	Mono-functional, haem-containing catalase (EC:1.11.1.6) involved in detoxification of H2O2; located in the mitochondrion, according to proteomic survey, but lacks a targeting peptide; has been found to be reduced and inhibited by thioredoxin (PMID: 151238		AT4G35090.1	CAT2	catalase 2	PF06628,PF00199	PTHR11465	KOG0047	1.11.1.6	K03781	GO:0004096,GO:0005506,GO:0006979,GO:0020037,GO:0055114
Cre06.g278159.t1.1	4030	4047	5382	4766	4053	4097	4134	4387	5371	5053	4249	4297	0.290759	0.00423344	B-box zinc finger protein; contains CONSTANS-type zinc finger, conserved in Ostreococcus and involved in circadian rhythms. Previously annotated as CGLD18 for being conserved in the Green lineage and diatoms, as well as CO for CONSTANS by Serrano et al.		AT2G24790.1	ATCOL3,COL3	CONSTANS-like 3	PF00643,PF06203					GO:0005622,GO:0008270,GO:0005515
Cre17.g734612.t1.1	4021	3793	3437	3242	3639	3371	4124	4112	3429	3437	3815	3535	-0.26236	-0.164108	Putative ABC transporter, MRP subfamily, membrane protein PMID: 15710683		AT2G34660.1	ATMRP2,EST4,MRP2	multidrug resistance-associated protein 2	PF00664,PF00005	PTHR24223,PTHR24223:SF196	KOG0054		K05665	GO:0005524,GO:0006810,GO:0016021,GO:0042626,GO:0055085,GO:0016887
Cre08.g384550.t1.1	4028	3990	4666	4440	4463	4391	4117	4304	4650	4687	4659	4585	0.149064	0.134634
Cre02.g082550.t1.2	4012	3820	3074	2865	3841	3969	4115	4141	3067	3037	4027	4162	-0.435846	-0.0118328	Zeaxanthin epoxidase, chloroplast precursor (ABA1) (NPQ2) [PMID: 12671093]. Previously annotated as ZEP	ZEP1	AT5G67030.1	ABA1,ATABA1,ATZEP,IBS3,LOS6,NPQ2,ZEP	zeaxanthin epoxidase (ZEP) (ABA1)	PF00498,PF01494	PTHR13789:SF10,PTHR13789	KOG2614	1.14.13.90	K09838	GO:0005515,GO:0004497,GO:0055114
Cre07.g319300.t1.1	4005	3528	2535	2662	3364	2961	4108	3825	2530	2822	3527	3105	-0.567993	-0.258445	Phosphorylates the C-3 and C-6 positions of alpha glucans with the beta phosphate of ATP	GWD1	AT4G24450.1	ATGWD2,GWD3,PWD	phosphoglucan, water dikinase	PF01326	PTHR22931,PTHR22931:SF1		2.7.9.4	K08244	GO:0005524,GO:0016301,GO:0016310
Cre17.g736350.t1.1	4015	2737	2027	2550	3154	2618	4102	2954	2020	2690	3295	2732	-0.583176	-0.227596
Cre10.g462550.t1.2	3984	4061	5676	5169	4023	4218	4086	4402	5664	5480	4218	4424	0.392742	0.0259597							PTHR11439,PTHR11439:SF127
Cre02.g116750.t1.1	3982	3743	3046	2569	3475	3285	4084	4058	3040	2723	3643	3445	-0.498664	-0.200049	Alpha subunit of the mitochondrial ATP synthase [= human ATP5A1, yeast ATP1]; part of the F1 sector; isoform of ATP1B		AT2G07698.1		ATPase, F1 complex, alpha subunit protein	PF00006,PF02874,PF00306	PTHR15184,PTHR15184:SF3	KOG1353	3.6.3.14	K02132	GO:0005524,GO:0015992,GO:0016469,GO:0046034,GO:0046933,GO:0046961,GO:0015991,GO:0016820,GO:0033178,GO:0015986,GO:0045261
Cre11.g467531.t1.1	3980	3648	5267	4633	4878	5191	4082	3954	5255	4911	5114	5444	0.33918	0.393633	Flagellar Associated Protein, found in the flagellar proteome [PMID: 15998802]
Cre06.g249101.t1.1	3982	3983	5900	4918	4422	4751	4082	4316	5887	5212	4636	4983	0.402375	0.195901
Cre04.g223550.t1.1	3987	2772	1944	2547	3156	2584	4080	2995	1938	2690	3301	2700	-0.612237	-0.237495
Cre02.g116750.t2.1	3977	3737	3044	2555	3469	3281	4079	4052	3038	2709	3637	3441	-0.500801	-0.200214	Alpha subunit of the mitochondrial ATP synthase [= human ATP5A1, yeast ATP1]; part of the F1 sector; isoform of ATP1B		AT2G07698.1		ATPase, F1 complex, alpha subunit protein	PF00006,PF02874,PF00306	PTHR15184,PTHR15184:SF3	KOG1353	3.6.3.14	K02132	GO:0005524,GO:0015992,GO:0016469,GO:0046034,GO:0046933,GO:0046961,GO:0015991,GO:0016820,GO:0033178,GO:0015986,GO:0045261
Cre02.g073600.t1.1	3960	4369	6908	5666	5261	6031	4061	4736	6893	6005	5515	6324	0.552063	0.428546
Cre09.g400100.t1.1	3959	4910	4790	4377	3979	4529	4060	5323	4780	4639	4171	4750	0.00550941	-0.0729443			AT4G22820.1		A20/AN1-like zinc finger family protein	PF01754,PF01428	PTHR10634	KOG3173			GO:0003677,GO:0008270
Cre14.g628752.t1.1	3965	2748	1974	2538	3112	2535	4057	2971	1969	2680	3254	2650	-0.596297	-0.251219			AT3G02600.1	ATLPP3,LPP3	lipid phosphate phosphatase 3	PF01569	PTHR10165,PTHR10165:SF46	KOG3030			GO:0003824,GO:0016020
Cre09.g401450.t1.1	3962	4031	4991	4652	4637	4604	4049	4349	4974	4912	4841	4809	0.235403	0.200557
Cre16.g651100.t1.1	3956	2754	1935	2541	3124	2576	4047	2975	1928	2684	3266	2693	-0.606382	-0.236684
Cre04.g216976.t1.1	3944	2689	2033	2561	3048	2541	4043	2911	2028	2716	3192	2660	-0.551892	-0.248878
Cre03.g199400.t1.1	3952	4019	5034	4660	4655	4596	4038	4334	5016	4920	4859	4801	0.247209	0.206483	Homologous to eukaryotic ORC2, DNA replication control protein		AT2G37560.1	ATORC2,ORC2	origin recognition complex second largest subunit 2	PF04084	PTHR14052	KOG2928		K02604	GO:0000808,GO:0005634,GO:0006260
Cre05.g238052.t1.1	3929	2624	1881	2495	3055	2456	4023	2838	1876	2638	3197	2567	-0.603849	-0.251209			AT3G04710.3		ankyrin repeat family protein	PF00023	PTHR24188	KOG4412			GO:0005515
Cre09.g391245.t1.1	3916	3260	4059	3994	5389	4760	4017	3534	4050	4234	5649	4992	0.133512	0.494971			AT2G37840.1		Protein kinase superfamily protein	PF00069	PTHR24348,PTHR24348:SF37	KOG0595	2.7.11.1	K08269	GO:0004672,GO:0005524,GO:0006468
Cre16.g648350.t1.1	3914	3372	3725	3454	4056	3770	4015	3655	3717	3661	4253	3953	-0.0560095	0.0974955			AT5G38710.1		Methylenetetrahydrofolate reductase family protein	PF01619	PTHR13914	KOG0186			GO:0004657,GO:0006537,GO:0006562,GO:0055114
Cre12.g559250.t1.2	3903	4648	5023	4058	3521	4075	4003	5040	5012	4302	3691	4274	0.042735	-0.183034	Fourteen-three-three (FTT) 14-3-3-like protein GF14 nu (General regulatory factor 7) [Arabidopsis thaliana]: Found in the flagellar proteome [PMID: 15998802]; PLA1 (3.1.1.4 Phospholipase A2)		AT3G02520.1	GF14 NU,GRF7	general regulatory factor 7	PF00244	PTHR18860	KOG0841		K06630	GO:0019904
Cre06.g278140.t1.1	3902	4040	3237	3026	3305	3225	4002	4380	3230	3207	3464	3382	-0.380836	-0.291967			AT1G53700.1	PK3AT,WAG1	WAG 1	PF00069	PTHR24356:SF124,PTHR24356	KOG0598			GO:0004672,GO:0005524,GO:0006468
Cre05.g232002.t2.1	3901	3613	3947	3591	3881	3792	4001	3917	3939	3807	4069	3977	-0.0317845	0.0232083			AT5G65110.1	ACX2,ATACX2	acyl-CoA oxidase 2	PF01756,PF02770,PF00441	PTHR10909,PTHR10909:SF94	KOG0135	1.3.3.6	K00232	GO:0003997,GO:0005777,GO:0006635,GO:0055114,GO:0003995,GO:0016627
Cre02.g113400.t1.2	3900	4133	4328	3952	4102	4595	4000	4481	4318	4189	4301	4819	0.00464447	0.104854						PF10274	PTHR21207	KOG3961
Cre07.g334750.t1.1	3898	3225	3285	3212	4621	4384	3998	3495	3278	3404	4844	4597	-0.165284	0.333418			AT5G66720.1		Protein phosphatase 2C family protein	PF07228	PTHR12320	KOG1379			GO:0003824
Cre07.g340350.t1.1	3896	3933	4175	3372	4312	4242	3996	4264	4166	3575	4520	4448	-0.0936705	0.118764	Mitochondrial ATP synthase associated protein 1; ATP synthase associated protein 1 (P60 or MASAP) (CAD29654); unknown evolutionary origin [PMID: 11744727, PMID: 15710684]
Cre06.g294950.t1.1	3890	4100	5829	4841	5910	5773	3990	4445	5817	5132	6196	6055	0.376324	0.538425		ENR1	AT2G05990.1	ENR1,MOD1	NAD(P)-binding Rossmann-fold superfamily protein			KOG0725	1.3.1.9	K00208
Cre05.g232002.t1.1	3889	3599	3940	3584	3869	3787	3989	3901	3931	3799	4056	3972	-0.029506	0.0249661			AT5G65110.1	ACX2,ATACX2	acyl-CoA oxidase 2	PF01756,PF02770,PF00441	PTHR10909,PTHR10909:SF94	KOG0135	1.3.3.6	K00232	GO:0003997,GO:0005777,GO:0006635,GO:0055114,GO:0003995,GO:0016627
Cre12.g489000.t1.1	3890	2774	1906	2541	3093	2571	3978	2996	1899	2681	3232	2687	-0.606564	-0.236602			AT1G32150.1	AtbZIP68,bZIP68	basic region/leucine zipper transcription factor 68	PF00170					GO:0003700,GO:0006355,GO:0043565,GO:0046983
Cre04.g214351.t1.1	3883	2707	1932	2491	3055	2491	3975	2925	1926	2632	3195	2601	-0.598216	-0.251547
Cre16.g695400.t1.1	3885	2685	1889	2473	3068	2496	3974	2899	1882	2610	3208	2608	-0.613309	-0.240917						PF09733
Cre11.g467757.t1.1	3882	2706	1900	2538	3151	2523	3972	2923	1893	2680	3295	2637	-0.592185	-0.217
Cre17.g742132.t1.1	3869	4056	2685	2689	3443	3665	3969	4397	2679	2850	3609	3844	-0.597409	-0.166818
Cre09.g397327.t1.1	3875	2546	1823	2350	3059	2430	3959	2746	1816	2477	3196	2537	-0.642962	-0.226043	ATM/ATR-related hosphatidylinositol 3-kinase. May be DNA-PKcs, catalytic subunit of a nuclear DNA-dependent serine/threonine protein kinase (DNA-PK). The second component is the autoimmune antigen Ku. On its own, the catalytic subunit of DNA-PK is inacti		AT1G50030.1	TOR	target of rapamycin	PF02260,PF00454	PTHR11139:SF8,PTHR11139				GO:0005515,GO:0016773
Cre07.g356350.t1.1	3846	3570	3135	2944	3244	3143	3945	3869	3128	3120	3401	3296	-0.322692	-0.222758	1-deoxy-D-xylulose 5-phosphate synthase (1-deoxyxylulose-5-phosphate synthase) (DXP synthase) (DXPS) (CLA1) (DEF), chloroplast precursor		AT4G15560.1	CLA,CLA1,DEF,DXPS2,DXS	Deoxyxylulose-5-phosphate synthase	PF00676,PF02779,PF02780	PTHR11624,PTHR11624:SF20	KOG0523	2.2.1.7	K01662	GO:0008152,GO:0016624,GO:0003824
Cre03.g150350.t1.1	3857	2690	1864	2474	3056	2513	3945	2905	1857	2611	3194	2626	-0.61642	-0.235052		CPLD70	AT2G19120.1		P-loop containing nucleoside triphosphate hydrolases superfamily protein		PTHR10887:SF140,PTHR10887	KOG1803
Cre13.g583550.t1.2	3841	4025	5250	4436	4845	5166	3940	4364	5239	4702	5080	5418	0.259649	0.338215	Presumably involved in vesicle formation/transport in the chloroplast, since VIPP1-underexpressing Arabidopsis mutants were abolished in vesicle budding from the inner membrane and had distorted thylakoids; VIPP1 in Chlamy is located to stroma, thylakoids	VIPP1	AT1G65260.1	PTAC4,VIPP1	plastid transcriptionally active 4	PF04012				K03969
Cre09.g403450.t1.2	3837	3096	2889	2607	2797	2422	3936	3356	2882	2762	2932	2541	-0.369549	-0.414128			AT5G07270.1	XBAT33	XB3 ortholog 3 in Arabidopsis thaliana	PF00023					GO:0005515
Cre05.g241950.t1.2	3835	4307	5078	4211	4825	5137	3934	4669	5067	4464	5058	5387	0.147849	0.279946			AT5G57490.1	ATVDAC4,VDAC4	voltage dependent anion channel 4	PF01459	PTHR11743:SF24,PTHR11743	KOG3126			GO:0005741,GO:0006820,GO:0008308,GO:0044070,GO:0055085
Cre12.g519100.t1.2	3816	3388	4252	3763	4757	4624	3914	3673	4242	3989	4987	4850	0.117686	0.374664			AT2G38040.1	CAC3	acetyl Co-enzyme a carboxylase carboxyltransferase alpha subunit	PF03255	PTHR22855:SF3,PTHR22855		6.4.1.2	K01962	GO:0003989,GO:0006633,GO:0009317
Cre01.g038100.t1.2	3816	3591	2510	2536	3188	2957	3914	3893	2505	2688	3342	3101	-0.588344	-0.277095			AT2G45870.1		Bestrophin-like protein	PF01062
Cre07.g325719.t1.1	3825	2703	1907	2457	3116	2489	3911	2918	1900	2593	3255	2600	-0.604072	-0.222036
Cre04.g217850.t1.1	3821	2626	1910	2546	3056	2537	3909	2837	1904	2688	3196	2651	-0.554577	-0.206245			AT2G37280.1	ATPDR5,PDR5	pleiotropic drug resistance 5	PF01061,PF00005	PTHR19241	KOG0061			GO:0016020,GO:0005524,GO:0016887
Cre12.g537200.t1.2	3810	3618	3099	2816	3255	2899	3908	3923	3092	2985	3413	3040	-0.365594	-0.279063	Probable 2-oxoglutarate dehydrogenase (alpha-ketoglutarate dehydrogenase) E1 subunit (EC 1.2.4.2); mitochondrial location predicted by Target-P		AT5G65750.1		2-oxoglutarate dehydrogenase, E1 component	PF00676,PF02779	PTHR23152	KOG0450	1.2.4.2	K00164	GO:0008152,GO:0016624,GO:0004591,GO:0006096,GO:0030976
Cre03.g205300.t1.1	3829	2761	1951	2434	3177	2587	3908	2977	1943	2562	3315	2695	-0.611552	-0.195925			AT2G25910.2		3\'-5\' exonuclease domain-containing protein / K homology domain-containing protein / KH domain-containing protein	PF01612					GO:0003676,GO:0005622,GO:0006139,GO:0008408
Cre17.g711480.t1.1	3795	3903	6055	4959	4991	5464	3892	4232	6042	5257	5233	5731	0.475841	0.432388
Cre09.g394750.t1.2	3793	3728	3492	3377	3745	3696	3891	4041	3485	3580	3926	3876	-0.167098	-0.0237984	Chloroplast Ribosomal Protein S1, imported to chloroplast; Chloroplast Small Ribosomal Subunit Protein S1. This is a polyribonucleotide nucleotidyltransferase (see PNK series)	PRPS1	AT5G30510.1	ARRPS1,RPS1	ribosomal protein S1	PF00575	PTHR10724			K02945	GO:0003723
Cre06.g258800.t1.1	3794	3739	4145	3393	3171	3392	3891	4053	4136	3596	3325	3557	-0.0389981	-0.207154	Extracellular matrix protein (cell wall protein) GP2; contains (hydroxy)proline-rich (HR) domains. Antibody against deglycosylated GP2 was used successfully to screen for a cDNA clone in a gt11 expression library [PMID: 1699225; M58497]. Independently seq
Cre05.g237450.t1.2	3788	4037	3485	2666	4001	4317	3885	4376	3477	2826	4195	4528	-0.390207	0.078461	Plastid-specific ribosomal protein 1, imported to chloroplast; Chloroplast small ribosomal subunit protein Plastid-Specific Ribosomal Protein 1. This is a different protein from plastid ribosomal protein S1, product of the PRPS1 gene. Previously annotate	PSRP1	AT5G24490.1		30S ribosomal protein, putative	PF02482					GO:0005488,GO:0044238
Cre12.g531283.t2.1	3790	4000	4601	4280	3990	4089	3879	4325	4588	4525	4171	4277	0.151704	0.0424524
Cre17.g732000.t1.1	3773	4241	5614	4500	4415	5046	3870	4598	5602	4771	4628	5293	0.292704	0.228465	Mitochondrial F1F0-ATP synthase, subunit c/ATP9/proteolipid. Note: ATP9B encodes a related protein also predicted to encode subunit C of an organellar F1F0-ATP synthase. ATP9A and ATP9B are adjacent on genome, and divergently transcribed.		AT2G07671.1		ATP synthase subunit C family protein	PF00137	PTHR10031				GO:0015078,GO:0015991,GO:0033177
Cre15.g639900.t1.1	3788	2748	1947	2557	3055	2549	3870	2965	1940	2695	3190	2661	-0.560531	-0.224329
Cre09.g415550.t1.2	3772	3305	3767	2924	4020	3922	3869	3583	3759	3099	4214	4113	-0.119701	0.160206	Mitochondrial ATP synthase associated protein 2; unknown evolutionary origin [PMID: 11744727, PMID: 15710684]	ASA2
Cre02.g143627.t1.1	3780	2284	2320	1764	5509	2329	3867	2489	2315	1886	5771	2430	-0.59752	0.367694
Cre12.g525150.t1.2	3778	3782	4946	4466	4483	4406	3864	4087	4932	4723	4686	4611	0.280082	0.225783
Cre01.g048650.t1.1	3766	3682	3157	2776	3300	3312	3862	3991	3150	2942	3459	3473	-0.36628	-0.18007			AT5G12180.1	CPK17	calcium-dependent protein kinase 17	PF00069	PTHR24347	KOG0032			GO:0004672,GO:0005524,GO:0006468
Cre06.g270350.t1.1	3761	3699	4458	4487	4244	4544	3858	4010	4448	4756	4449	4766	0.226387	0.228036	Beta-Amylase (alpha 1,4-glucan maltohydrolase; EC 3.2.1.2) hydrolyzes the alpha 1,4-glucosidic linkages of starch from the nonreducing ends. Previously annotated as AMYB2	AMYB2	AT5G55700.1	BAM4,BMY6	beta-amylase 4	PF01373					GO:0000272,GO:0016161
Cre09.g392350.t2.1	3754	4046	4163	3640	3561	3998	3850	4387	4154	3858	3733	4192	-0.0398625	-0.0554938		CGLD37	AT4G13850.1	ATGRP2,GR-RBP2,GRP2	glycine-rich RNA-binding protein 2	PF00076	PTHR24012	KOG0121			GO:0003676
Cre09.g392350.t1.2	3753	4045	4163	3639	3558	3996	3849	4385	4154	3857	3730	4190	-0.0396012	-0.0561042		CGLD37	AT4G13850.1	ATGRP2,GR-RBP2,GRP2	glycine-rich RNA-binding protein 2	PF00076	PTHR24012	KOG0121			GO:0003676
Cre10.g466500.t1.2	3752	4092	5503	4874	5387	5491	3848	4436	5492	5167	5648	5758	0.363579	0.461411		CPL12	AT5G57040.1		Lactoylglutathione lyase / glyoxalase I family protein	PF00903	PTHR10374,PTHR10374:SF0	KOG2944		K08234
Cre06.g269650.t1.2	3752	3772	3856	3323	3833	3939	3848	4089	3848	3522	4018	4131	-0.106946	0.0379474			AT5G01260.2		Carbohydrate-binding-like fold	PF00686,PF02037	PTHR22793				GO:0003824,GO:0005975,GO:0003676
Cre16.g652000.t1.1	3746	4153	8001	7510	5561	6526	3843	4502	7984	7962	5830	6844	0.934252	0.602987
Cre06.g267400.t1.2	3756	3227	3509	3601	3924	3947	3843	3489	3499	3807	4107	4129	-0.00520738	0.16774			AT3G46920.1		Protein kinase superfamily protein with octicosapeptide/Phox/Bem1p domain	PF07714	PTHR23257,PTHR23257:SF99	KOG0661			GO:0004672,GO:0006468
Cre07.g344050.t1.1	3754	3771	4710	4354	4390	4299	3837	4071	4695	4600	4585	4494	0.233323	0.199383			AT5G16750.1	TOZ	Transducin family protein / WD-40 repeat family protein	PF00400,PF08625	PTHR19854,PTHR19854:SF22	KOG0319		K14555	GO:0006364,GO:0032040
Cre12.g531283.t1.1	3744	3950	4553	4242	3968	4058	3832	4271	4540	4486	4148	4245	0.155629	0.0507577
Cre04.g222750.t1.1	3734	3686	4316	3662	4442	4224	3830	3996	4306	3882	4657	4431	0.0650281	0.215516	Low-CO2-inducible 36kD achloroplast envelope protein (LIP36-2), CO2-responsive gene; related to mitochondrial carriers; Chen et al. 1997 [PMID: 9159951]. CCP2 and LCID are located in head-to-head orientation. Acclimation to changing CO2 concentrations an		AT5G46800.1	BOU	Mitochondrial substrate carrier family protein	PF00153	PTHR24089:SF129,PTHR24089	KOG0758		K03454
Cre06.g298050.t1.2	3748	2826	2587	2838	3290	2889	3828	3048	2578	2992	3435	3016	-0.303835	-0.0918848
Cre09.g387450.t1.1	3727	3922	2714	2949	3371	3405	3822	4252	2708	3126	3534	3571	-0.468784	-0.184437		OPR37				PF06743					GO:0004672,GO:0005524,GO:0006915
Cre10.g457297.t1.1	3726	3285	4063	3480	3562	3362	3815	3556	4052	3682	3729	3519	0.069489	-0.0241802
Cre13.g566650.t2.1	3698	3865	3368	3381	3834	3805	3793	4190	3361	3584	4019	3990	-0.201014	0.00470135			AT4G11030.1		AMP-dependent synthetase and ligase family protein	PF00501	PTHR24096	KOG1256	6.2.1.3	K01897	GO:0003824,GO:0008152
Cre17.g700425.t1.2	3695	4205	4597	3811	3623	4248	3788	4557	4587	4041	3798	4454	0.0480277	-0.0163159
Cre02.g073176.t1.1	3691	3500	4292	3494	3661	3471	3786	3794	4283	3704	3837	3640	0.0754213	-0.0197192						PF07282	PTHR23257,PTHR23257:SF99
Cre13.g566650.t1.2	3687	3857	3357	3376	3826	3788	3781	4182	3349	3578	4011	3972	-0.200894	0.00370704			AT4G11030.1		AMP-dependent synthetase and ligase family protein	PF00501	PTHR24096	KOG1256	6.2.1.3	K01897	GO:0003824,GO:0008152
Cre16.g672602.t1.1	3678	3722	3457	3659	3257	3335	3773	4036	3450	3879	3415	3498	-0.0914425	-0.175775			AT2G45490.1	AtAUR3,AUR3	ataurora3	PF00069	PTHR24349:SF110,PTHR24349	KOG0580			GO:0004672,GO:0005524,GO:0006468
Cre10.g435350.t2.1	3673	3378	5849	4683	4719	4574	3767	3662	5837	4964	4948	4797	0.539915	0.391422	The endosulfine domain is a conserved region found in both cAMP-regulated phosphoprotein 19 (ARPP-19) and Alpha/Beta endosulfine. No function has yet been assigned to ARPP-19. Endosulfine is the endogenous ligand for the ATP-dependent potassium (K ATP) ch					PF04667
Cre10.g435350.t1.1	3673	3378	5849	4684	4719	4575	3767	3662	5837	4966	4948	4798	0.540057	0.391502	The endosulfine domain is a conserved region found in both cAMP-regulated phosphoprotein 19 (ARPP-19) and Alpha/Beta endosulfine. No function has yet been assigned to ARPP-19. Endosulfine is the endogenous ligand for the ATP-dependent potassium (K ATP) ch					PF04667
Cre09.g405850.t1.1	3669	3499	4113	3574	4518	4213	3763	3794	4104	3788	4736	4418	0.0627822	0.276792	NADH:ubiquinone oxidoreductase 49 kD subunit, mitochondrial. gi|34328792|gb|AAQ63700.1|; NADH:ubiquinone oxidoreductase (Complex I) subunit. =nad7. gi|34328792|gb|AAQ63700.1| [PMID: 15710684; PMID: 15450959]	NUO7	ATMG00510.1		NADH dehydrogenase subunit 7	PF00346	PTHR11993,PTHR11993:SF10	KOG2870	1.6.5.3,1.6.99.3	K03935	GO:0016651,GO:0048038,GO:0051287,GO:0055114
Cre12.g528600.t1.1	3667	3687	5575	4458	4056	4199	3761	3997	5563	4725	4252	4403	0.407189	0.157731						PF07282
Cre15.g643750.t1.2	3655	3462	2273	2806	3208	2875	3749	3753	2268	2975	3363	3015	-0.517065	-0.234088
Cre06.g259900.t1.2	3649	3640	2351	1972	2867	2793	3743	3946	2346	2090	3005	2929	-0.793676	-0.373826	ATP synthase gamma chain, chloroplast precursor, gi:114638, PMID: 2904436, PMID: 8349573, PMID: 8543042		AT4G04640.1	ATPC1	ATPase, F1 complex, gamma subunit protein	PF00231	PTHR11693:SF9,PTHR11693	KOG1531	3.6.3.14	K02115	GO:0015986,GO:0045261,GO:0046933,GO:0046961
Cre15.g635993.t1.2	3655	2559	1778	2328	2857	2368	3740	2764	1773	2459	2988	2475	-0.62006	-0.25151
Cre14.g620500.t1.2	3642	3663	4435	3720	3615	3728	3735	3971	4426	3943	3790	3910	0.118991	-0.00126351			AT1G12980.1	DRN,ESR1	Integrase-type DNA-binding superfamily protein	PF00847					GO:0003700,GO:0006355
Cre06.g257500.t1.2	3638	4164	5053	4741	3953	4623	3732	4514	5042	5026	4144	4848	0.288107	0.125124	Fourteen-three-three (FTT) protein, homolog of Vigna angularis accession BAB47119. Found in the flagellar proteome [PMID: 15998802], same as centriole protein POC8 [PMID: 15964273]. In addition to its presence in the flagellar and centriole proteomes, thi		AT3G02520.1	GF14 NU,GRF7	general regulatory factor 7	PF00244	PTHR18860	KOG0841			GO:0019904
Cre14.g618820.t1.2	3635	3467	4191	3429	3626	3402	3728	3760	4182	3635	3801	3567	0.0620034	-0.0233999						PF07282	PTHR23257,PTHR23257:SF99
Cre08.g386100.t1.1	3632	2745	1827	1772	1943	1392	3727	2980	1822	1880	2035	1458	-0.857174	-0.940936		CYP744A5P
Cre05.g244050.t1.1	3633	1259	1592	1055	3075	1234	3727	1365	1589	1118	3223	1293	-0.911527	-0.173119
Cre07.g333252.t1.1	3643	3668	4564	4253	4299	4195	3723	3955	4549	4490	4488	4381	0.235335	0.207934			AT4G24450.1	ATGWD2,GWD3,PWD	phosphoglucan, water dikinase
Cre10.g434600.t1.2	3626	3223	1800	2126	2469	2137	3719	3494	1796	2253	2589	2241	-0.832797	-0.578563	Flagellar Associated Protein with cation channel domain, found in the flagellar proteome [PMID: 15998802]	FAP148	AT5G16750.1	TOZ	Transducin family protein / WD-40 repeat family protein	PF00400,PF00520	PTHR22847:SF52,PTHR22847	KOG0318			GO:0005216,GO:0006811,GO:0016020,GO:0055085
Cre10.g419450.t1.1	3630	3351	3327	3309	3566	3373	3716	3622	3317	3498	3729	3529	-0.106673	-0.0156842			AT3G46920.1		Protein kinase superfamily protein with octicosapeptide/Phox/Bem1p domain	PF00069,PF00564	PTHR26392:SF155,PTHR26392	KOG0192			GO:0004672,GO:0005524,GO:0006468,GO:0005515
Cre15.g643503.t1.1	3615	3596	3303	3131	2899	2785	3709	3898	3296	3319	3039	2921	-0.201624	-0.352028			AT2G17820.1	AHK1,ATHK1,HK1	histidine kinase 1	PF02992,PF00072,PF01036,PF02518,PF00211	PTHR24423				GO:0000156,GO:0000160,GO:0006355,GO:0005216,GO:0006811,GO:0016020,GO:0005524,GO:0009190,GO:0016849,GO:0035556
Cre15.g643503.t2.1	3613	3594	3304	3132	2900	2783	3707	3896	3297	3320	3040	2919	-0.200186	-0.351253			AT2G17820.1	AHK1,ATHK1,HK1	histidine kinase 1	PF02992,PF00072,PF01036,PF02518,PF00211	PTHR24423				GO:0000156,GO:0000160,GO:0006355,GO:0005216,GO:0006811,GO:0016020,GO:0005524,GO:0009190,GO:0016849,GO:0035556
Cre05.g241640.t1.1	3616	2499	1754	2320	2842	2324	3702	2702	1748	2452	2973	2431	-0.608211	-0.244945
Cre09.g403500.t1.2	3607	2906	2455	2274	2492	2102	3700	3150	2450	2410	2612	2204	-0.495108	-0.508225			AT2G28840.1	XBAT31	XB3 ortholog 1 in Arabidopsis thaliana	PF00023					GO:0005515
Cre14.g608452.t1.1	3612	3381	3909	3558	3518	3394	3697	3660	3899	3765	3683	3554	0.0588883	-0.0237425			AT5G10790.1	UBP22	ubiquitin-specific protease 22	PF00443	PTHR24006,PTHR24006:SF57		3.1.2.15	K11366	GO:0004221,GO:0006511
Cre05.g241640.t2.1	3611	2502	1749	2314	2833	2333	3697	2704	1743	2447	2964	2440	-0.611362	-0.244538
Cre13.g591073.t1.2	3613	2503	1750	2330	2817	2344	3694	2702	1744	2458	2944	2446	-0.605812	-0.246786						PF00564					GO:0005515
Cre03.g181200.t1.2	3602	3485	3407	2824	4232	3951	3694	3778	3400	2994	4437	4144	-0.224881	0.199605			AT4G34030.1	MCCB	3-methylcrotonyl-CoA carboxylase	PF01039	PTHR22855:SF13,PTHR22855	KOG0540	6.4.1.4	K01969	GO:0016874
Cre01.g049132.t1.2	3595	3596	4015	3395	3259	3213	3687	3899	4006	3599	3417	3369	0.00362856	-0.16089			AT2G44900.1	ARABIDILLO-1	ARABIDILLO-1	PF01582,PF07647	PTHR23315	KOG4224			GO:0004888,GO:0007165,GO:0031224,GO:0045087,GO:0005515
Cre01.g049132.t2.1	3578	3582	4006	3384	3249	3204	3669	3883	3997	3587	3407	3359	0.00613844	-0.158545			AT2G44900.1	ARABIDILLO-1	ARABIDILLO-1	PF01582,PF07647	PTHR23315	KOG4224			GO:0004888,GO:0007165,GO:0031224,GO:0045087,GO:0005515
Cre17.g745597.t1.1	3575	3224	3473	2947	3314	3046	3667	3496	3466	3124	3474	3194	-0.120287	-0.103223
Cre01.g016001.t1.1	3578	2498	1772	2310	2846	2317	3662	2699	1767	2441	2977	2422	-0.596183	-0.236711
Cre02.g095044.t1.1	3570	3678	5096	4765	3588	3819	3661	3988	5085	5052	3762	4006	0.406184	0.0221482							PTHR11439,PTHR11439:SF127
Cre09.g416850.t1.2	3567	3753	4822	4955	4882	5474	3659	4069	4811	5252	5118	5740	0.38079	0.490512
Cre12.g495850.t1.2	3558	3731	4823	4245	5124	5318	3648	4045	4813	4499	5371	5577	0.2755	0.508972			AT1G24360.1		NAD(P)-binding Rossmann-fold superfamily protein	PF00106	PTHR24322	KOG0725			GO:0008152,GO:0016491
Cre12.g485800.t1.2	3556	3565	3869	3603	4087	4372	3647	3865	3860	3819	4285	4584	0.0318856	0.239661	FtsH-like membrane ATPase/metalloprotease. FtsH protease, probably chloroplast-targeted (by homology to AtFtsH1 and AtFtsH5); membrane-bound metalloprotease (M41) with AAA domain. Acclimation to changing CO2 concentrations and light intensities was studi	FTSH1	AT5G42270.1	FTSH5,VAR1	FtsH extracellular protease family	PF01434,PF00004	PTHR23076	KOG0731	3.4.24.-	K03798	GO:0004222,GO:0005524,GO:0006508
Cre03.g200850.t1.2	3555	3665	3956	3887	3119	3344	3646	3973	3947	4120	3270	3507	0.0825627	-0.168845
Cre14.g619800.t1.2	3565	2440	1776	2287	2789	2308	3646	2635	1771	2415	2917	2412	-0.585547	-0.237207	DNA topoisomerase (type IIB), involved in meiosis; homologous to eukaryotic SPO11. Chlamydomonas has at least two homologues.						PTHR10848				GO:0003677,GO:0003824,GO:0005524,GO:0005694,GO:0006259
Cre17.g734789.t1.1	3554	2986	2901	3077	3198	2997	3632	3224	2893	3249	3341	3132	-0.158859	-0.0829441						PF00560	PTHR24367				GO:0005515
Cre11.g467723.t1.1	3540	3424	5038	4065	5025	4785	3631	3712	5027	4309	5268	5018	0.346703	0.486357	3-ketoacyl-CoA-synthase component of plastidic multimeric fatty acid synthase		AT5G46290.1	KAS I,KAS1	3-ketoacyl-acyl carrier protein synthase I	PF00109,PF02801	PTHR11712:SF52,PTHR11712	KOG1394			GO:0003824,GO:0009058
Cre13.g583450.t1.2	3530	3724	4628	3748	4418	4556	3620	4037	4618	3973	4632	4778	0.165889	0.297298			AT1G52200.1		PLAC8 family protein	PF04749	PTHR15907,PTHR15907:SF11
Cre11.g467723.t2.1	3527	3412	5018	4042	5012	4767	3617	3698	5007	4285	5253	4999	0.345141	0.487049	3-ketoacyl-CoA-synthase component of plastidic multimeric fatty acid synthase		AT5G46290.1	KAS I,KAS1	3-ketoacyl-acyl carrier protein synthase I	PF00109,PF02801	PTHR11712:SF52,PTHR11712	KOG1394			GO:0003824,GO:0009058
Cre07.g356750.t1.2	3527	2941	2837	3066	3140	2970	3610	3180	2830	3244	3286	3109	-0.160818	-0.0866297			AT3G12740.1	ALIS1	ALA-interacting subunit 1	PF03381	PTHR10926:SF0,PTHR10926	KOG2952			GO:0016020
Cre03.g169500.t1.2	3516	3042	2517	2582	3341	2870	3606	3298	2512	2737	3503	3009	-0.395521	-0.0842756			AT4G19110.2		Protein kinase superfamily protein	PF00069	PTHR24055:SF90,PTHR24055	KOG0593	2.7.11.22	K08824	GO:0004672,GO:0005524,GO:0006468
Cre06.g278231.t1.1	3526	3493	4377	4054	4056	4023	3602	3766	4362	4278	4233	4201	0.229853	0.195084			AT2G45490.1	AtAUR3,AUR3	ataurora3	PF00069	PTHR24361,PTHR24361:SF112	KOG0198			GO:0004672,GO:0005524,GO:0006468
Cre14.g618400.t1.2	3510	3490	3022	3268	2611	2580	3600	3783	3015	3464	2737	2705	-0.188452	-0.440209			AT3G47790.1	ATATH7,ATH7	ABC2 homolog 7	PF00005	PTHR19229				GO:0005524,GO:0016887
Cre03.g171900.t1.1	3488	3369	2932	2615	3029	3145	3577	3652	2925	2772	3176	3298	-0.343574	-0.159397	Flagellar Associated Protein, found in the flagellar proteome [PMID: 15998802]	FAP56
Cre16.g695050.t1.2	3486	2967	3466	3018	3470	3210	3575	3216	3458	3199	3638	3366	-0.0288109	0.0443214			AT3G06860.1	ATMFP2,MFP2	multifunctional protein 2	PF00378,PF00725,PF02737	PTHR23309	KOG1683	1.1.1.211,1.1.1.35,4.2.1.17	K10527	GO:0003824,GO:0008152,GO:0006631,GO:0016491
Cre05.g236802.t1.1	3494	2469	1757	2236	2827	2306	3571	2665	1751	2358	2953	2410	-0.601552	-0.217439							PTHR12618
Cre03.g166050.t1.2	3479	3312	5879	5391	6271	6240	3568	3591	5866	5714	6575	6545	0.693874	0.87385	Selenium binding protein. GI:15485720. AJ401228.1. Over 50% identical with selenium binding protein of Medicago, Oryza and Arabidopsis [PMID: 12026169]. Acclimation to changing CO2 concentrations and light intensities was studied by Yamano et al. 2008 [P		AT4G14040.1	EDA38,SBP2	selenium-binding protein 2	PF05694	PTHR23300	KOG0918			GO:0008430
Cre02.g117050.t2.1	3479	3115	2201	2440	2669	2382	3568	3377	2196	2586	2797	2498	-0.538274	-0.391338			AT1G18160.1		Protein kinase superfamily protein	PF07714	PTHR23257,PTHR23257:SF319	KOG1187			GO:0004672,GO:0006468
Cre02.g117050.t3.1	3477	3112	2201	2439	2668	2380	3566	3374	2196	2586	2797	2496	-0.537246	-0.390703			AT1G18160.1		Protein kinase superfamily protein	PF07714	PTHR23257,PTHR23257:SF319	KOG1187			GO:0004672,GO:0006468
Cre12.g549750.t1.2	3476	3767	3767	3526	3178	3513	3565	4084	3759	3737	3331	3684	-0.0291516	-0.124802	Ser-/Thr-kinase domain; homology to casein kinase 1 of higher plants and animals where it is involved in phosphorylation of components of the circadian clock; found in the flagellar proteome [PMID: 15998802]. Previously annotated as CK1		AT1G72710.1	CKL2	casein kinase 1-like protein 2	PF00069	PTHR11909:SF18,PTHR11909	KOG1163	2.7.11.1	K02218	GO:0004672,GO:0005524,GO:0006468
Cre14.g613300.t1.2	3485	2419	1695	2216	2743	2289	3563	2611	1689	2338	2867	2391	-0.616732	-0.231966
Cre03.g194600.t1.1	3468	3157	3579	3013	3262	3205	3558	3423	3571	3195	3420	3361	-0.0450628	-0.0419074						PF00069	PTHR11439,PTHR11439:SF18				GO:0004672,GO:0005524,GO:0006468
Cre02.g117050.t1.1	3468	3104	2198	2437	2664	2376	3557	3365	2193	2584	2793	2491	-0.535075	-0.38954			AT1G18160.1		Protein kinase superfamily protein	PF07714	PTHR23257,PTHR23257:SF319	KOG1187			GO:0004672,GO:0006468
Cre16.g680700.t1.2	3466	3829	5127	4068	4503	4765	3554	4150	5116	4312	4721	4996	0.291294	0.334903			AT4G27450.1		Aluminium induced protein with YGL and LRDR motifs		PTHR11772
Cre09.g406100.t1.2	3475	2409	1670	2179	2759	2265	3552	2599	1664	2298	2884	2365	-0.634496	-0.228873
Cre02.g142351.t1.1	3463	3252	2917	2614	2874	2705	3552	3525	2910	2771	3013	2836	-0.316924	-0.274951			AT1G16540.1	ABA3,ACI2,ATABA3,LOS5,SIR3	molybdenum cofactor sulfurase (LOS5) (ABA3)	PF00266,PF00085	PTHR14237	KOG0907			GO:0008152,GO:0045454
Cre01.g028200.t1.1	3461	3426	3872	3349	3327	3325	3549	3714	3863	3552	3488	3486	0.0298152	-0.0586163	Homology to Saccharomyces cerevisiae Dbp2p: essential ATP-dependent RNA helicase of the DEAD-box protein family, involved in nonsense-mediated mRNA decay and rRNA processing. Previously annotated as DBP2 after the yeast protein, but there is no DBP1 in t		AT1G55150.1		DEA(D/H)-box RNA helicase family protein	PF00271,PF00270	PTHR24031:SF50,PTHR24031	KOG0331	3.6.4.13	K12823	GO:0003676,GO:0004386,GO:0005524,GO:0008026
Cre10.g428966.t1.2	3461	2567	2001	2469	2891	2427	3539	2772	1995	2607	3022	2537	-0.45595	-0.183127
Cre02.g112150.t1.2	3446	3571	3938	3801	3477	3577	3534	3871	3930	4029	3645	3751	0.104108	-0.00170005						PF04916	PTHR12370	KOG3774
Cre09.g399289.t1.1	3453	3531	4413	4096	4067	4030	3529	3808	4398	4324	4245	4209	0.249591	0.204591			AT5G43270.1	SPL2	squamosa promoter binding protein-like 2	PF03110,PF00651					GO:0003677,GO:0005634,GO:0005515
Cre11.g467700.t1.1	3440	3808	3656	2996	3487	3840	3528	4128	3648	3176	3655	4028	-0.165983	0.00499	Uroporphyrinogen-III decarboxylase, putative chloroplast precursor (URO-D) predicted targeting sequence amino acids 1-28; similar to tobacco UROD [PMID: 7599310; PMID: 9933622; PMID: 15849308]. Also known as HEME. Previously annotated as UROD1	UROD1	AT2G40490.1	HEME2	Uroporphyrinogen decarboxylase	PF01208	PTHR21091,PTHR21091:SF2	KOG2872			GO:0004853,GO:0006779
Cre17.g728600.t1.2	3453	3542	4533	4142	3972	4002	3528	3817	4517	4372	4147	4179	0.275167	0.180699
Cre02.g143800.t1.1	3444	2622	1815	2329	2977	2460	3520	2830	1808	2455	3110	2568	-0.575008	-0.16127			AT1G03750.1	CHR9	switch 2	PF00176,PF00271	PTHR10799,PTHR10799:SF65				GO:0003677,GO:0005524,GO:0003676,GO:0004386
Cre09.g412880.t1.1	3439	2361	1691	2151	2674	2210	3518	2551	1686	2272	2797	2310	-0.616616	-0.24907		HSP70F	AT5G09590.1	HSC70-5,MTHSC70-2	mitochondrial HSO70 2	PF00012	PTHR19375,PTHR19375:SF1				GO:0005524
Cre08.g358539.t1.1	3438	3429	4434	4039	3943	3971	3516	3704	4421	4271	4122	4153	0.267585	0.196727			AT3G12050.1		Aha1 domain-containing protein	PF09229	PTHR13009				GO:0001671,GO:0005737,GO:0051087
Cre12.g483500.t1.1	3421	2539	1352	2075	3446	2584	3509	2753	1349	2199	3612	2710	-0.819269	0.0140252			AT4G17140.3		pleckstrin homology (PH) domain-containing protein	PF06101	PTHR16166,PTHR16166:SF68
Cre06.g293300.t1.1	3426	2486	1928	2333	2871	2482	3504	2685	1922	2464	3002	2594	-0.496685	-0.145303			AT1G67890.1		PAS domain-containing protein tyrosine kinase family protein	PF07714	PTHR23257,PTHR23257:SF372	KOG0581			GO:0004672,GO:0006468
Cre01.g054900.t1.2	3430	3050	3296	3278	3527	3276	3502	3286	3284	3457	3682	3417	-0.0101822	0.0646036
Cre17.g733986.t1.2	3419	2440	1835	2304	2748	2341	3497	2635	1829	2432	2872	2447	-0.525062	-0.204995
Cre07.g317950.t1.1	3420	2442	1738	2184	2678	2228	3496	2637	1732	2303	2797	2324	-0.603912	-0.259907
Cre01.g028200.t2.1	3409	3380	3843	3321	3287	3296	3495	3664	3835	3521	3447	3455	0.0390542	-0.0528715	Homology to Saccharomyces cerevisiae Dbp2p: essential ATP-dependent RNA helicase of the DEAD-box protein family, involved in nonsense-mediated mRNA decay and rRNA processing. Previously annotated as DBP2 after the yeast protein, but there is no DBP1 in t		AT1G55150.1		DEA(D/H)-box RNA helicase family protein	PF00271,PF00270	PTHR24031:SF50,PTHR24031	KOG0331	3.6.4.13	K12823	GO:0003676,GO:0004386,GO:0005524,GO:0008026
Cre01.g009101.t1.1	3407	3012	2884	2634	3217	2938	3494	3265	2877	2792	3372	3081	-0.253587	-0.0667357			AT5G43420.1		RING/U-box superfamily protein		PTHR22937:SF16,PTHR22937
Cre02.g142400.t1.1	3399	3439	4658	3733	3534	3646	3485	3729	4648	3956	3705	3822	0.254253	0.0613137						PF07282
Cre07.g330250.t1.2	3396	3592	3192	2447	3055	3321	3483	3894	3185	2594	3202	3483	-0.352258	-0.141958	Formerly called protein P28. See PMID: 2693938.	PSAH	AT3G16140.1	PSAH-1	photosystem I subunit H-1	PF03244				K02695	GO:0009522,GO:0009538,GO:0015979
Cre17.g703850.t1.2	3391	3505	2268	2425	2579	2876	3478	3800	2263	2570	2704	3016	-0.590487	-0.347517	Outer dynein arm-docking complex subunit 1 (ODA-DC1). Previously annotated as ODA3	DCC1
Cre01.g020751.t1.2	3390	3429	3421	3223	6759	6823	3476	3714	3413	3417	7086	7153	-0.0741544	0.985801
Cre03.g199000.t1.2	3389	3405	2573	2424	2732	2555	3476	3691	2568	2569	2864	2679	-0.480509	-0.370701	Phototropin-like, blue light receptor [PMID: 12121468; independent sequence: AJ416556] Found in the flagellar proteome [PMID: 15998802]; LOV1 and LOV2 domains. Characterized by Lanzl et al. 2008 [PMID: 18330851] and by Kutta et al. [PMID: 18604833}; stud	PHOT1	AT5G58140.1	NPL1,PHOT2	phototropin 2	PF08447,PF00069	PTHR24351,PTHR24351:SF88	KOG0610	2.7.11.1	K08282	GO:0005515,GO:0004672,GO:0005524,GO:0006468
Cre12.g512100.t1.1	3388	2936	1848	2514	2020	1615	3475	3182	1844	2664	2118	1693	-0.562423	-0.804722	PIF1-related DNA helicase; probably inhibits telomerase activity and is cell cycle regulated					PF05970	PTHR10492	KOG0987
Cre14.g608100.t1.1	3385	3250	3099	3050	3499	3114	3472	3523	3092	3233	3668	3266	-0.145155	-0.0125623
Cre07.g342150.t1.2	3383	3486	2054	2139	2366	2275	3470	3779	2049	2267	2480	2386	-0.747983	-0.575076	Glutamyl-tRNA reductase precursor (GluTR) (HEMA) (HMA) [AAG41962; PMID: 16158240; PMID: 16126849; PMID: 1451806; PMID: 2303495]; predicted chloroplast targeting sequence amino acids 1-42 by ChloroP. Previously annotated as HEMA	HEMA1	AT1G58290.1	HEMA1	Glutamyl-tRNA reductase family protein	PF05201,PF00745,PF01488	PTHR13812,PTHR13812:SF14		1.2.1.70	K02492	GO:0008883,GO:0033014,GO:0050661,GO:0055114,GO:0004764,GO:0005737
Cre03.g193500.t1.2	3379	2815	3492	3291	3957	3613	3466	3052	3485	3489	4149	3789	0.097559	0.284279	Conserved expressed protein related to triacylglycerol lipase. Previously annotated as CGLD15	CGLD15	AT3G61680.1		alpha/beta-Hydrolases superfamily protein	PF01764					GO:0004806,GO:0006629
Cre02.g113200.t1.1	3377	3549	3285	2883	3083	2999	3464	3848	3278	3056	3232	3145	-0.207142	-0.19727	Glutamine synthetase (EC 6.3.1.2), CO2-responsive gene; glutamine synthetase, cytosolic isozyme (Glutamate--ammonia ligase) (GS1), CO2-responsive gene; identical to GLNA1_CHLRE cDNA [Swissprot Q42688), PMID: 8938407]. Identified by Abe et al. 2004 [PMID:	GLN1	AT3G17820.1	ATGSKB6,GLN1.3,GLN1;3	glutamine synthetase 1.3	PF03951,PF00120	PTHR20852:SF14,PTHR20852	KOG0683	6.3.1.2	K01915	GO:0004356,GO:0006542,GO:0006807
Cre14.g608100.t2.1	3374	3241	3094	3036	3488	3104	3461	3514	3087	3219	3657	3256	-0.145314	-0.0128813
Cre08.g380000.t1.2	3366	3426	3180	3155	3976	3890	3453	3714	3173	3344	4168	4079	-0.137103	0.202647						PF08241,PF03781	PTHR10108,PTHR10108:SF384				GO:0008152,GO:0008168
Cre17.g746847.t1.1	3359	2927	3859	3125	3181	2994	3446	3173	3851	3312	3334	3139	0.113837	-0.0320152
Cre06.g272650.t1.2	3359	3436	2298	1550	2190	2285	3444	3724	2293	1643	2296	2396	-0.864988	-0.611538		LHCA8	AT1G45474.1	LHCA5	photosystem I light harvesting complex gene 5	PF00504	PTHR21649			K08911	GO:0009765,GO:0016020
Cre07.g352300.t1.2	3351	2323	1675	2153	2649	2163	3433	2513	1670	2278	2773	2263	-0.590616	-0.239482						PF00588	PTHR12029,PTHR12029:SF27				GO:0003723,GO:0006396,GO:0008173
Cre02.g119150.t1.2	3348	3335	4208	3824	3901	3828	3425	3603	4195	4044	4078	4003	0.229369	0.201293						PF00169					GO:0005515
Cre09.g410332.t1.2	3342	2748	1990	2414	2515	2334	3423	2976	1985	2556	2634	2443	-0.494991	-0.333909			AT3G20200.1		Protein kinase protein with adenine nucleotide alpha hydrolases-like domain	PF00069	PTHR23257,PTHR23257:SF99				GO:0004672,GO:0005524,GO:0006468
Cre01.g044600.t1.2	3336	1804	1319	1522	2501	1744	3422	1953	1316	1613	2620	1828	-0.875678	-0.273298			AT1G20080.1	ATSYTB,NTMC2T1.2,NTMC2TYPE1.2,SYT2,SYTB	Calcium-dependent lipid-binding (CaLB domain) family protein		PTHR10774:SF28,PTHR10774	KOG4744
Cre17.g738000.t3.1	3337	3493	4658	3934	3603	3774	3422	3787	4647	4171	3778	3956	0.290738	0.101415	Membrane protein required for phototactic orientation; isolated as a detergent resistant membrane protein from flagellar membranes. Characterized by Iomini et al. 2006 [PMID: 16753570].		AT5G35525.1		PLAC8 family protein	PF04749	PTHR10502,PTHR10502:SF50				GO:0005509,GO:0005544
Cre16.g660470.t1.1	3333	3389	3411	3253	6665	6795	3418	3674	3404	3448	6988	7124	-0.0495788	0.992782
Cre17.g738000.t4.1	3333	3492	4656	3934	3598	3773	3418	3786	4645	4170	3772	3955	0.291252	0.101173	Membrane protein required for phototactic orientation; isolated as a detergent resistant membrane protein from flagellar membranes. Characterized by Iomini et al. 2006 [PMID: 16753570].		AT5G35525.1		PLAC8 family protein	PF04749	PTHR10502,PTHR10502:SF50				GO:0005509,GO:0005544
Cre17.g715421.t1.2	3336	2467	1440	11087	4780	8364	3417	2672	1437	11736	5006	8763	1.1133	1.17716							PTHR10552
Cre16.g667451.t1.1	3323	3164	2849	2449	2735	2813	3409	3431	2842	2596	2868	2950	-0.330743	-0.233244			AT4G03560.1	ATCCH1,ATTPC1,FOU2,TPC1	two-pore channel 1	PF00520	PTHR10037:SF138,PTHR10037				GO:0005216,GO:0006811,GO:0016020,GO:0055085
Cre03.g194500.t1.1	3317	3013	3422	2831	3139	2958	3402	3268	3414	3001	3291	3102	-0.0560981	-0.061245						PF00069	PTHR11439,PTHR11439:SF18				GO:0004672,GO:0005524,GO:0006468
Cre17.g738000.t1.1	3313	3471	4634	3915	3579	3750	3398	3763	4623	4150	3752	3931	0.293074	0.101531	Membrane protein required for phototactic orientation; isolated as a detergent resistant membrane protein from flagellar membranes. Characterized by Iomini et al. 2006 [PMID: 16753570].		AT5G35525.1		PLAC8 family protein	PF04749	PTHR10502,PTHR10502:SF50				GO:0005509,GO:0005544
Cre02.g146400.t1.2	3306	3255	4015	3412	3379	3437	3390	3528	4006	3615	3542	3605	0.139584	0.0467996	Chlamydomonas Specific family B protein, unknown function
Cre02.g096800.t1.2	3307	2292	1612	2131	2622	2126	3383	2476	1607	2251	2742	2221	-0.602724	-0.239123						PF02410
Cre17.g739150.t1.2	3304	2332	1714	2105	2640	2231	3382	2520	1708	2224	2762	2332	-0.585724	-0.212362		CTPA5	AT4G17740.2		Peptidase S41 family protein	PF00595,PF03572	PTHR18868:SF10,PTHR18868				GO:0005515,GO:0006508,GO:0008236
Cre07.g356700.t1.1	3305	3429	4838	4277	4068	4148	3379	3704	4824	4522	4251	4337	0.39978	0.277952
Cre02.g142346.t1.1	3291	3206	3165	3598	3296	3094	3375	3476	3158	3815	3456	3245	0.0254381	-0.0319963
Cre01.g027200.t1.2	3288	3518	3827	3259	3400	3637	3372	3814	3818	3455	3565	3815	0.0176027	0.0384147			AT1G63800.1	UBC5	ubiquitin-conjugating enzyme 5	PF00179	PTHR24067,PTHR24067:SF19	KOG0416	6.3.2.19	K10576	GO:0016881
Cre17.g723650.t1.2	3287	3325	4227	3268	4124	4037	3372	3605	4217	3464	4323	4233	0.138846	0.294521	Probable acetyl-CoA acyltransferase EC 2.3.1.9, similar to Schizosaccharomyces pombe; PMID: 19214701		AT2G33150.1	KAT2,PED1,PKT3	peroxisomal 3-ketoacyl-CoA thiolase 3	PF02803,PF00108	PTHR18919:SF15,PTHR18919	KOG1389	2.3.1.16	K07513	GO:0008152,GO:0016747
Cre09.g396600.t1.1	3284	3335	2648	2468	2370	2381	3368	3615	2642	2616	2483	2496	-0.409344	-0.487943	Chloroplast Fe-hydrogenase (= HYDA2); corresponds to GI:18026272 [PMID: 12823545]	HYDA2	AT4G16440.1		ferredoxin hydrogenases	PF02256,PF02906	PTHR11615:SF6,PTHR11615	KOG2439
Cre10.g461400.t1.1	3278	2300	1904	2052	2459	2098	3362	2494	1900	2175	2578	2200	-0.522893	-0.293287			AT2G37290.1		Ypt/Rab-GAP domain of gyp1p superfamily protein	PF00566	PTHR22957,PTHR22957:SF160				GO:0005097,GO:0005622,GO:0032313
Cre10.g448950.t1.1	3284	2703	2588	2765	3079	2828	3359	2922	2581	2922	3220	2958	-0.190953	-0.0236728			AT3G58560.1		DNAse I-like superfamily protein	PF03372	PTHR12121
Cre11.g467729.t1.1	3274	3491	4290	3787	3154	3386	3357	3785	4281	4014	3305	3550	0.215971	-0.0590178
Cre01.g066552.t1.1	3266	3455	3759	2956	4341	4617	3350	3746	3751	3133	4551	4842	-0.0437596	0.404491	Thioredoxin f1, chloroplast precursor [Lemaire et al (2003) Plant Physiol. Biochem. 41, 513-521]. Involved in the activation by light of carbon metabolism enzymes, including calvin cycle enzymes. Probably regulated by glutathionylation [PMID: 16263928].		AT3G02730.1	ATF1,TRXF1	thioredoxin F-type 1	PF00085	PTHR10438:SF15,PTHR10438	KOG0907			GO:0045454,GO:0006662,GO:0009055,GO:0015035
Cre05.g242700.t1.1	3276	2274	1623	2102	2607	2154	3349	2455	1618	2216	2724	2250	-0.598245	-0.222677			AT5G67360.1	ARA12	Subtilase family protein	PF00082,PF02225	PTHR10795,PTHR10795:SF112				GO:0004252,GO:0006508
Cre06.g278262.t1.1	3269	2375	1818	2250	2731	2260	3342	2562	1812	2372	2852	2360	-0.496758	-0.179857
Cre12.g512000.t1.1	3256	3073	2669	2667	2453	2288	3340	3332	2663	2827	2572	2400	-0.281112	-0.424297						PF00839	PTHR11884			K06816	GO:0016020
Cre01.g001678.t2.1	3261	3067	3687	3401	3404	3408	3336	3312	3675	3593	3557	3561	0.128583	0.0984599			AT5G57610.1		Protein kinase superfamily protein with octicosapeptide/Phox/Bem1p domain	PF00069	PTHR23257:SF367,PTHR23257	KOG0192			GO:0004672,GO:0005524,GO:0006468
Cre06.g277150.t1.2	3260	2307	1613	2128	2602	2157	3334	2490	1608	2248	2721	2254	-0.595391	-0.22758
Cre03.g175400.t1.2	3255	3257	3814	3323	3884	3692	3331	3520	3803	3512	4062	3863	0.0945303	0.210112	Phosphoglucose isomerase (PGI), phosphohexose isomerase, glucose-6-phosphate isomerase [EC:5.3.1.9]	PGI1	AT5G42740.1		Sugar isomerase (SIS) family protein	PF00342	PTHR11469	KOG2446	5.3.1.9	K01810	GO:0004347,GO:0006094,GO:0006096
Cre03.g175400.t2.1	3251	3253	3820	3322	3884	3696	3327	3515	3809	3511	4062	3867	0.0972863	0.212688	Phosphoglucose isomerase (PGI), phosphohexose isomerase, glucose-6-phosphate isomerase [EC:5.3.1.9]	PGI1	AT5G42740.1		Sugar isomerase (SIS) family protein	PF00342	PTHR11469	KOG2446	5.3.1.9	K01810	GO:0004347,GO:0006094,GO:0006096
Cre08.g381950.t1.2	3253	2595	2467	2699	3028	2651	3323	2798	2457	2846	3161	2765	-0.206929	-0.046556			AT5G35980.1	YAK1	yeast YAK1-related gene 1	PF00069	PTHR24058:SF120,PTHR24058	KOG0667			GO:0004672,GO:0005524,GO:0006468
Cre01.g001678.t1.1	3244	3084	3659	3402	3404	3386	3319	3330	3648	3594	3557	3539	0.123131	0.0938316			AT5G57610.1		Protein kinase superfamily protein with octicosapeptide/Phox/Bem1p domain	PF00069	PTHR23257:SF367,PTHR23257	KOG0192			GO:0004672,GO:0005524,GO:0006468
Cre10.g418500.t2.1	3234	3357	4092	3715	3346	3515	3316	3638	4084	3939	3507	3686	0.206245	0.0488883
Cre10.g418500.t1.1	3234	3357	4092	3716	3345	3515	3316	3638	4084	3940	3507	3686	0.206338	0.0487807
Cre02.g086456.t1.2	3233	3316	4842	3928	3565	3856	3315	3596	4832	4164	3739	4044	0.380349	0.171494
Cre03.g163900.t1.1	3233	3206	3530	3143	2787	2717	3315	3475	3522	3331	2921	2848	0.013408	-0.234851	PWR motif protein; belongs to a family of 4 genes with no clear homologues in other organisms, except for a similarity with DUF506 proteins (plant-specific, unknown function). The family name comes from the perfectly conserved PWR motif shared between the		AT3G54550.1		Protein of unknown function (DUF506)	PF04720
Cre01.g016050.t1.2	3238	2978	2859	2924	3002	2826	3315	3219	2850	3090	3138	2955	-0.137333	-0.100732	Central component of the spliceosome, which may play a role in aligning the pre-mRNA 5\' and 3\' exons for ligation. Interacts with U5 snRNA, and with pre-mRNA 5\' splice sites in B spliceosomes and 3\' splice sites in C spliceosomes. Part of the U5 snRNP com		AT1G80070.1	EMB14,EMB177,EMB33,SUS2	Pre-mRNA-processing-splicing factor	PF10598,PF12134,PF08084,PF08083,PF10596,PF08082,PF10597,PF01398	PTHR11140	KOG1795		K12856	GO:0000398,GO:0005681,GO:0005515
Cre12.g555700.t1.1	3229	2978	3753	3520	3397	3517	3312	3229	3745	3731	3562	3688	0.192871	0.148385	DnaJ-like protein; perhaps targeted to chloroplast, since it contains N-terminal extension which is predicted by ChloroP to be chloroplast transit peptide; no similarity to other proteins in protein database; contains N-terminal J-domain (pfam00226)	DNJ15	AT2G22360.1		DNAJ heat shock family protein	PF00226	PTHR24077				GO:0031072
Cre05.g234660.t1.1	3226	3342	4324	3916	3599	3633	3308	3623	4315	4151	3773	3809	0.288485	0.129492						PF00097
Cre02.g086456.t2.1	3226	3305	4831	3914	3563	3842	3308	3584	4820	4149	3737	4030	0.380115	0.172374
Cre02.g114600.t1.2	3212	3772	6920	5480	4822	5495	3295	4089	6906	5809	5055	5763	0.784037	0.551077	2-cys Peroxiredoxin, thioredoxin dependent peroxidase, probably cytosolic, more closely related to mammalian peroxiredoxins than to plant peroxiredoxins. Found in the flagellar proteome [PMID: 15998802].	PRX2	AT5G06290.1	2-Cys Prx B,2CPB	2-cysteine peroxiredoxin B	PF00578,PF10417	PTHR10681	KOG0852	1.11.1.15	K03386	GO:0016209,GO:0016491,GO:0051920
Cre03.g173350.t2.1	3212	3034	3281	2717	3361	3327	3295	3289	3274	2880	3524	3489	-0.0974758	0.0909831	Protein of unknown function with ankyrin repeats; two splice variants are expected, a less abundant splicing isoform (PMID: 12836870) and a shorter, most abundant splicing isoform (PMID: 12836870)	ANK22b	AT4G35450.1	AFT,AKR2,AKR2A	ankyrin repeat-containing protein 2	PF00023	PTHR24198:SF302,PTHR24198	KOG4214			GO:0005515
Cre03.g144244.t1.1	3212	2695	1752	2275	1960	1523	3295	2922	1748	2411	2054	1597	-0.579735	-0.767719						PF05970	PTHR10492	KOG0987
Cre02.g103550.t1.2	3212	3806	5641	4936	3857	4616	3294	4127	5629	5232	4043	4841	0.549556	0.259616	Eukaryotic translation initiation factor 1A, eIF-1A. Also known as EIF4C	EIF1A	AT2G04520.1		Nucleic acid-binding, OB-fold-like protein	PF01176	PTHR21668	KOG3403		K03236	GO:0003743,GO:0006413,GO:0003723
Cre12.g549150.t1.1	3211	1963	1634	1672	2458	1896	3293	2128	1631	1772	2576	1988	-0.672136	-0.24828			AT4G38710.2		glycine-rich protein
Cre07.g355050.t2.1	3211	3466	3077	3995	4169	4623	3293	3756	3070	4236	4370	4848	0.0518812	0.387215
Cre06.g257601.t1.2	3208	3160	4217	3029	3176	3085	3290	3426	4208	3210	3329	3235	0.143432	-0.0330161	2-cys Peroxiredoxin, thioredoxin dependent peroxidase, chloroplast precursor, PMID: 11784321. Protein processed at aa 39 to produce N-terminus of SHAEKPL as determined by Edman degradation	PRX1	AT5G06290.1	2-Cys Prx B,2CPB	2-cysteine peroxiredoxin B	PF00578,PF10417	PTHR10681	KOG0852	1.11.1.15	K03386	GO:0016209,GO:0016491,GO:0051920
Cre03.g173350.t1.2	3206	3026	3280	2708	3356	3318	3288	3280	3273	2870	3518	3480	-0.0965677	0.0914513	Protein of unknown function with ankyrin repeats; two splice variants are expected, a less abundant splicing isoform (PMID: 12836870) and a shorter, most abundant splicing isoform (PMID: 12836870)	ANK22b	AT4G35450.1	AFT,AKR2,AKR2A	ankyrin repeat-containing protein 2	PF00023	PTHR24198:SF302,PTHR24198	KOG4214			GO:0005515
Cre06.g278213.t1.1	3201	3482	2042	1420	1782	2005	3282	3773	2037	1504	1867	2102	-0.994381	-0.830028			AT3G47470.1	CAB4,LHCA4	light-harvesting chlorophyll-protein complex I subunit A4	PF00504	PTHR21649			K08910	GO:0009765,GO:0016020
Cre07.g319701.t1.2	3195	2988	3028	2809	2626	2466	3277	3240	3021	2977	2752	2586	-0.119527	-0.287673			AT1G08010.1	GATA11	GATA transcription factor 11	PF00320	PTHR10071				GO:0003700,GO:0006355,GO:0008270,GO:0043565
Cre09.g415600.t1.1	3193	3442	4252	3787	4341	4878	3275	3731	4243	4015	4551	5115	0.237061	0.46427			AT5G01260.2		Carbohydrate-binding-like fold	PF00686	PTHR15048				GO:0003824,GO:0005975
Cre16.g676670.t1.1	3193	3243	4456	3704	3365	3478	3274	3515	4445	3925	3528	3647	0.302107	0.0797506
Cre16.g676350.t1.1	3194	2265	1705	2124	2528	2114	3271	2449	1700	2247	2647	2211	-0.535218	-0.235728			AT3G56690.1	CIP111	Cam interacting protein 111	PF00004	PTHR23073:SF19,PTHR23073	KOG0737			GO:0005524
Cre07.g319340.t1.1	3187	2754	2297	2173	2767	2437	3269	2986	2292	2304	2900	2556	-0.444561	-0.196921			AT1G10760.1	GWD,GWD1,SEX1,SOP,SOP1	Pyruvate phosphate dikinase, PEP/pyruvate binding domain	PF01326	PTHR22931,PTHR22931:SF1				GO:0005524,GO:0016301,GO:0016310
Cre06.g278200.t1.1	3195	2320	2111	2436	2853	2379	3268	2506	2104	2574	2982	2486	-0.303677	-0.078366			AT5G24930.1	ATCOL4,COL4	CONSTANS-like 4	PF06203		KOG0811			GO:0005515
Cre14.g608093.t1.2	3179	3672	3195	3713	6396	7238	3260	3981	3188	3937	6705	7591	-0.0233622	0.981327
Cre09.g399663.t2.1	3177	2737	1518	2450	2590	2233	3259	2967	1515	2595	2715	2341	-0.598994	-0.300097	FixL like homolog 7 (FXL). PAS region shows high identity to Rhizobial FixL proteins.					PF00989	PTHR10919:SF179,PTHR10919				GO:0006355
Cre09.g399663.t1.1	3174	2736	1517	2448	2588	2229	3255	2966	1513	2593	2713	2338	-0.599302	-0.300613	FixL like homolog 7 (FXL). PAS region shows high identity to Rhizobial FixL proteins.					PF00989	PTHR10919:SF179,PTHR10919				GO:0006355
Cre11.g467605.t1.1	3177	2841	3117	2993	3185	2910	3254	3073	3108	3167	3333	3046	-0.0119056	0.0119045
Cre03.g152500.t1.1	3180	2224	1625	2122	2580	2130	3253	2402	1619	2241	2698	2227	-0.550865	-0.199505			AT2G17900.1	SDG37	SET domain group 37	PF00856	PTHR12197				GO:0005515
Cre03.g155001.t1.1	3169	3039	3121	3111	3381	3378	3250	3295	3114	3297	3544	3542	-0.0297794	0.114659		ISA1	AT2G39930.1	ATISA1,ISA1	isoamylase 1	PF00128,PF02922	PTHR10357:SF75,PTHR10357	KOG0470	3.2.1.-	K02438	GO:0003824,GO:0005975,GO:0043169,GO:0004553
Cre06.g309000.t1.2	3148	3150	4760	4006	4444	5220	3228	3415	4750	4247	4659	5475	0.4375	0.609117	Nitrite transporter-homologue, possibly chloroplastic [PMID: 11912227, AY612639]; significant similarities with two anion transporters, the chloroplastic nitrite transporter NAR1 and formate transporters in bacteria; also known as LCIA. nduced by CO2-limi	NAR1.2				PF01226					GO:0005215,GO:0006810,GO:0016020
Cre16.g685451.t1.1	3142	2180	1561	2047	2420	2023	3219	2359	1557	2167	2533	2117	-0.582878	-0.262317
Cre05.g244300.t1.1	3144	2191	1513	2013	2480	2058	3213	2364	1507	2123	2592	2150	-0.619335	-0.234208
Cre01.g055966.t1.1	3145	2173	1589	2004	2557	2085	3209	2342	1582	2110	2669	2175	-0.588468	-0.19657
Cre07.g328800.t1.1	3122	3151	2908	2795	3487	3520	3202	3416	2902	2963	3655	3691	-0.174248	0.150772	Predicted to contain 3 transmembrane helices and 4 Armadillo repeats; expressed exclusively during gametogenesis, at a late stage (PMID: 15459796). Identified by Abe et al. 2004 [PMID: 15459796] as NSG13, a gene expressed during nitrogen-starved gametoge					PF00514					GO:0005515
Cre11.g476050.t1.2	3120	2764	1748	2288	2077	2066	3200	2996	1744	2425	2177	2167	-0.571482	-0.512212	Flagellar outer arm dynein heavy chain gamma, also known as PF28. An ATPase/microtubule motor containing IQ motifs in N-terminal region and is phosphorylated on AAA domain. Previously annotated as ODA2	DHC15				PF08385,PF07728,PF03028	PTHR10676,PTHR10676:SF35	KOG3595			GO:0005524,GO:0016887,GO:0003777,GO:0007018,GO:0030286
Cre02.g088200.t1.2	3106	3364	3541	3047	2760	3237	3185	3644	3533	3229	2893	3393	-0.0144047	-0.119612	Protein disulfide isomerase 1 (CrPDI1 [PMID: 16143836]. Located in the chloroplast and the endoplasmic reticulum. The Rb60 protein is part of a complex involved in the control of psbA mRNA translation by light [PMID: 1721866, PMID: 7798310, PMID: 8668172,	RB60	AT5G60640.1	ATPDI2,ATPDIL1-4,PDI2,PDIL1-4	PDI-like 1-4	PF00085	PTHR18929,PTHR18929:SF32	KOG0190	5.3.4.1	K09580	GO:0045454
Cre07.g351650.t1.1	3103	3238	3459	3085	3047	3340	3183	3510	3451	3270	3194	3503	0.00597331	0.000894494	Flagellar Associated Protein; found in the flagellar proteome [PMID: 15998802]; in basal body proteome as BUG22 [PMID: 15964273]. Transcript upregulated during flagellar regeneration [PMID: 15738400]	FAP20	AT3G12300.1			PF05018	PTHR12458	KOG3213
Cre03.g144847.t1.1	3103	2859	1658	2094	2646	2160	3183	3099	1654	2219	2774	2265	-0.697584	-0.318018	Pyruvate kinase (PK) [EC 2.7.1.40]; catalyses the final step in glycolysis, which is the conversion of phosphoenolpyruvate to pyruvate with concomitant phosphorylation of ADP to ATP. (This gene model is one of three possible variants from this genome regi		AT5G63680.1		Pyruvate kinase family protein	PF00224,PF02887	PTHR11817	KOG2323			GO:0000287,GO:0004743,GO:0006096,GO:0030955
Cre16.g659400.t2.1	3103	2994	3140	2759	3016	3020	3182	3245	3133	2925	3162	3166	-0.0855656	-0.0225449			AT4G35780.1		ACT-like protein tyrosine kinase family protein	PF07714,PF01842	PTHR23257:SF82,PTHR23257	KOG0192			GO:0004672,GO:0006468,GO:0008152,GO:0016597
Cre16.g659400.t1.1	3103	2995	3141	2760	3014	3020	3182	3246	3134	2925	3160	3166	-0.0854266	-0.0231185			AT4G35780.1		ACT-like protein tyrosine kinase family protein	PF07714,PF01842	PTHR23257:SF82,PTHR23257	KOG0192			GO:0004672,GO:0006468,GO:0008152,GO:0016597
Cre02.g143087.t2.1	3102	2945	2791	3664	3342	3089	3182	3193	2785	3884	3504	3240	0.0651893	0.0812508
Cre02.g080800.t1.2	3117	2223	1584	2015	2545	2101	3181	2396	1578	2120	2655	2191	-0.592983	-0.20284
Cre11.g469500.t1.1	3096	2796	2161	2669	2889	2544	3175	3030	2156	2829	3028	2667	-0.316156	-0.123793						PF00989	PTHR10919:SF179,PTHR10919				GO:0006355
Cre16.g663350.t1.2	3094	2835	2569	2557	2974	2920	3173	3073	2563	2710	3118	3062	-0.24431	-0.0152631			AT5G53350.1	CLPX	CLP protease regulatory subunit X	PF07724,PF10431	PTHR11262	KOG0745		K03544	GO:0005524
Cre08.g372950.t1.2	3091	3132	3709	3379	3482	3461	3170	3395	3701	3582	3651	3630	0.149712	0.149129	4-hydroxy-3-methylbut-2-enyl diphosphate reductase (isopentenyl diphosphate/dimethylallyl diphosphate synthase) (ispH) (lytB) [PMID:11004185]; putative chloroplast precursor		AT4G34350.1	CLB6,HDR,ISPH	4-hydroxy-3-methylbut-2-enyl diphosphate reductase	PF02401			1.17.1.2	K03527	GO:0019288,GO:0055114
Cre09.g389838.t1.1	3083	2903	3382	2901	2762	2709	3162	3147	3374	3074	2895	2840	0.0313381	-0.137655			AT2G43410.2	FPA	RNA binding	PF00076	PTHR24622:SF205,PTHR24622	KOG0144			GO:0003676
Cre13.g574900.t1.2	3080	2746	1855	2756	2622	2300	3159	2977	1851	2921	2749	2412	-0.362878	-0.249836	Glycosyltransferase, possible 1,3-beta-D-glucan synthase. Flagellar Associated Protein similar to callose synthase, found in the flagellar proteome [PMID: 15998802]. Previously annotated as FAP228	FAP228	AT1G06490.1	ATGSL07,atgsl7,gsl07	glucan synthase-like 7	PF02364	PTHR12741,PTHR12741:SF4		2.4.1.-	K11000	GO:0000148,GO:0003843,GO:0006075,GO:0016020
Cre09.g407200.t1.2	3081	2194	1597	2030	2480	2099	3152	2370	1592	2144	2593	2194	-0.563681	-0.205895			AT1G57770.1		FAD/NAD(P)-binding oxidoreductase family protein	PF01266	PTHR10668:SF5,PTHR10668	KOG4254			GO:0016491
Cre13.g583600.t1.2	3072	2921	3145	2926	3316	3324	3151	3167	3138	3101	3477	3485	-0.0181479	0.140122	Involved in digalactosyldiacylglycerol biosynthesis	DGD1	AT3G11670.1	DGD1	UDP-Glycosyltransferase superfamily protein	PF00534	PTHR12526:SF101,PTHR12526		2.4.1.241	K09480	GO:0009058
Cre01.g002150.t1.2	3082	2199	1630	2094	2499	2092	3150	2373	1624	2208	2611	2185	-0.52731	-0.203596
Cre11.g469500.t2.1	3070	2775	2146	2652	2871	2529	3149	3008	2141	2811	3009	2652	-0.314376	-0.121212						PF00989	PTHR10919:SF179,PTHR10919				GO:0006355
Cre11.g478800.t1.2	3065	2565	2958	2391	3385	3235	3144	2781	2952	2534	3549	3396	-0.111063	0.229215
Cre03.g184450.t1.1	3064	3251	2969	2807	3271	3353	3142	3524	2962	2975	3429	3516	-0.167	0.0591538			AT2G20470.1		AGC (cAMP-dependent, cGMP-dependent and protein kinase C) kinase family protein	PF00069	PTHR24349:SF100,PTHR24349	KOG0032			GO:0004672,GO:0005524,GO:0006468
Cre06.g298100.t1.2	3061	3767	4943	3820	3702	4195	3140	4083	4932	4050	3881	4399	0.314345	0.196963	Translation initiation protein, initiation factor 1 (eIF-1). Previously annotated as SUI1A		AT4G27130.1		Translation initiation factor SUI1 family protein	PF01253	PTHR10388	KOG1770		K03113	GO:0003743,GO:0006413
Cre03.g163950.t1.1	3058	2791	4402	3868	5359	5214	3137	3025	4392	4101	5618	5468	0.462888	0.847325						PF05995	PTHR12918				GO:0005506,GO:0017172,GO:0046439,GO:0055114
Cre02.g080600.t1.2	3053	3246	1695	1598	1717	1608	3133	3519	1691	1694	1800	1686	-0.974393	-0.931928			AT5G42020.1	BIP,BIP2	Heat shock protein 70 (Hsp 70) family protein	PF00012	PTHR19375	KOG0100		K09490	GO:0005524
Cre12.g492600.t1.2	3050	2994	4623	3988	4125	4582	3128	3245	4613	4227	4325	4805	0.472	0.518626	Similar to fasciclin/TGFbeta-induced protein/Volvox CAM (algal-CAM) [PMID: 7925267]; contains 3 (!) FAS1 (BIgH3) domains, involved in cell recognition; probably extracellular, GPI-anchored (by homology)					PF02469	PTHR10900:SF53,PTHR10900
Cre10.g439900.t1.2	3045	3047	2259	2071	1669	1658	3123	3304	2254	2195	1750	1738	-0.530698	-0.881655	One of 9 genes encoding HSP70-like proteins in Chlamydomonas; it is more similar to HSP110-like proteins, as is HSP70E; probably located in the ER lumen, as it homologue Hyou1, by its C-terminal KGEEL sequence	HSP70G	AT4G16660.1		heat shock protein 70 (Hsp 70) family protein	PF00012	PTHR19375,PTHR19375:SF8	KOG0104		K09486	GO:0005524
Cre13.g588650.t1.2	3039	2864	4146	3711	3209	3136	3116	3104	4137	3934	3364	3289	0.37588	0.0970553
Cre09.g416583.t1.1	3032	3067	4478	3682	3524	3706	3109	3325	4468	3903	3694	3887	0.379635	0.236625						PF07282
Cre12.g555500.t1.2	3034	2109	1464	1959	2405	1972	3102	2276	1459	2067	2514	2059	-0.609082	-0.234049						PF02277	PTHR21712,PTHR21712:SF4				GO:0008939,GO:0009236
Cre09.g394510.t1.1	3023	2852	3108	3038	3203	3136	3101	3092	3101	3221	3358	3289	0.0296907	0.102001			AT5G01260.2		Carbohydrate-binding-like fold	PF00686		KOG1003			GO:0003824,GO:0005975
Cre04.g226350.t1.2	3024	3148	4323	3522	3210	3349	3101	3413	4313	3733	3365	3511	0.304738	0.0780494
Cre07.g357576.t1.1	3030	2205	1813	2146	2548	2201	3099	2382	1807	2266	2665	2302	-0.428233	-0.142394
Cre03.g182200.t1.1	3030	2082	1508	1916	2337	1937	3098	2247	1503	2021	2443	2024	-0.601161	-0.259168							PTHR11795:SF296,PTHR11795
Cre13.g585600.t1.1	3017	2192	1541	1920	2428	2112	3092	2371	1537	2031	2542	2211	-0.614646	-0.200926
Cre01.g015100.t1.1	3014	3042	4109	3372	3166	3189	3091	3297	4099	3575	3319	3344	0.264517	0.0606381						PF07282	PTHR23257,PTHR23257:SF99
Cre17.g727600.t1.1	3019	2503	2832	2832	3141	2826	3084	2697	2822	2985	3278	2949	0.00658212	0.107404			AT5G24740.1		Protein of unknown function (DUF1162)	PF06650	PTHR16166,PTHR16166:SF66				GO:0008104
Cre06.g268600.t1.2	3002	2921	2559	1954	2601	2628	3079	3167	2553	2071	2727	2756	-0.433732	-0.188023	Nucleic acid binding protein; RNA binding protein involved in the light-regulated differential expression of the light-harvesting antenna of Chlamydomonas reinhardtii [PMID: 16284312, Genbank entry AY157846]. Studied by Wobbe et al. 2009 [PMID: 19666611]		AT2G21060.1	ATCSP4,ATGRP2B,GRP2B	glycine-rich protein 2B	PF00313,PF00076	PTHR23003:SF10,PTHR23003				GO:0003677,GO:0006355,GO:0003676
Cre06.g301325.t1.1	3001	3404	2970	3340	6083	6825	3078	3690	2964	3541	6377	7158	-0.0572483	0.999954
Cre17.g719855.t1.1	3001	3404	2970	3340	6083	6825	3078	3690	2964	3541	6377	7158	-0.0572483	0.999954
Cre13.g603750.t1.1	3006	2372	2014	2327	2764	2459	3074	2562	2008	2457	2890	2571	-0.335956	-0.0455147			AT1G02510.1	ATKCO4,ATTPK4,KCO4,TPK4	Outward rectifying potassium channel protein	PF03493,PF07885	PTHR10027	KOG4462		K04947	GO:0006813,GO:0015269,GO:0016020
Cre07.g312701.t1.1	2992	3079	2824	2838	5249	5440	3069	3338	2818	3008	5503	5702	-0.137007	0.806519						PF00078	PTHR13078,PTHR13078:SF14				GO:0003723,GO:0003964,GO:0006278
Cre02.g144252.t1.1	3001	2112	1512	1940	2373	1987	3068	2280	1507	2047	2481	2077	-0.589641	-0.230889			AT3G02850.1	SKOR	STELAR K+ outward rectifier	PF07885	PTHR24567:SF22,PTHR24567
Cre10.g419250.t1.2	2991	3144	4991	3707	3843	3592	3067	3408	4980	3930	4028	3766	0.460558	0.267472
Cre01.g045400.t2.1	2988	2853	3698	2994	2970	2868	3064	3094	3691	3173	3114	3008	0.156531	-0.00843521						PF07282	PTHR23257,PTHR23257:SF99
Cre02.g104700.t1.2	2988	2264	2129	2222	2734	2326	3064	2454	2124	2355	2866	2440	-0.300948	-0.0567464			AT3G60030.1	SPL12	squamosa promoter-binding protein-like 12	PF03110					GO:0003677,GO:0005634
Cre12.g522626.t1.1	2986	3319	3028	3276	6062	6878	3063	3598	3022	3473	6355	7214	-0.0366125	1.02643
Cre03.g202600.t1.2	2986	2756	2749	2761	3785	3675	3063	2987	2743	2926	3968	3854	-0.093809	0.370652			AT4G26470.1		Calcium-binding EF-hand family protein		PTHR10891:SF163,PTHR10891
Cre01.g035100.t1.2	2984	2900	3369	2929	3008	3053	3061	3145	3362	3104	3153	3201	0.0593666	0.0342185						PF00731					GO:0004638,GO:0006189
Cre17.g720400.t1.1	2984	2992	3660	2985	2864	2970	3060	3243	3652	3164	3002	3114	0.11314	-0.0433343	Heavy metal transporting ATPase (HMA), P-type ATPase superfamily, membrane protein. Related to AtHMA1 (a chloroplastic Cu transporter, PMID: 16282320), and to bacterial heavy metal transporting ATPase (HMA, p-type ATPase superfamily). Like AtHMA1, the Chl	HMA1	AT4G37270.1	ATHMA1,HMA1	heavy metal atpase 1	PF00702,PF00122	PTHR24093,PTHR24093:SF149				GO:0003824,GO:0008152,GO:0000166,GO:0046872
Cre01.g055477.t1.1	2990	2922	3938	3545	3538	3583	3057	3155	3926	3747	3699	3745	0.304578	0.260941						PF00069					GO:0004672,GO:0005524,GO:0006468
Cre17.g746897.t1.1	2977	3040	4012	3236	3106	3159	3053	3295	4003	3429	3257	3312	0.227216	0.0490832			AT2G25605.1
Cre02.g099879.t1.2	2975	3210	2724	2959	3290	3521	3052	3480	2718	3136	3449	3693	-0.157858	0.128884
Cre16.g682013.t1.1	2979	2090	1465	1944	2401	1964	3045	2255	1460	2050	2509	2051	-0.594666	-0.216981						PF03749
Cre01.g032650.t2.1	2968	3374	4858	4006	3951	4435	3044	3658	4848	4247	4142	4651	0.440518	0.392018	Putative Transaldolase (EC 2.2.1.2); possible cytosolic isoform, although weak predicted organelle targeting by Target-P; catalyzes the reversible transfer of a three-carbon ketol unit from sedoheptulose 7-phosphate to glyceraldehyde 3-phosphate to form e	TAL1	AT1G12230.1		Aldolase superfamily protein	PF00923	PTHR10683	KOG2772	2.2.1.2	K00616	GO:0005975
Cre09.g399912.t1.1	2959	2540	2232	2441	2516	2369	3032	2751	2226	2584	2634	2481	-0.265501	-0.176921			AT4G02900.1		ERD (early-responsive to dehydration stress) family protein	PF02714	PTHR13018:SF5,PTHR13018	KOG1134			GO:0016020
Cre15.g640750.t1.1	2965	2131	1607	2024	2437	1989	3030	2299	1601	2135	2546	2078	-0.512229	-0.204821			AT2G32510.1	MAPKKK17	mitogen-activated protein kinase kinase kinase 17	PF00069	PTHR24356				GO:0004672,GO:0005524,GO:0006468
Cre02.g143087.t1.1	2952	2783	2631	3457	3155	2909	3028	3017	2625	3664	3308	3051	0.0570119	0.0731179
Cre08.g386100.t2.1	2951	2246	1512	1465	1585	1151	3028	2438	1508	1554	1660	1206	-0.835963	-0.931321		CYP744A5P
Cre01.g045400.t1.1	2951	2820	3668	2974	2934	2841	3027	3058	3661	3152	3076	2979	0.163044	-0.00694316						PF07282	PTHR23257,PTHR23257:SF99
Cre16.g686285.t1.1	2951	2769	2266	2233	3053	2944	3026	3001	2261	2367	3200	3088	-0.381462	0.060933
Cre01.g032650.t1.2	2944	3353	4829	3992	3932	4422	3020	3635	4818	4232	4122	4638	0.443615	0.396663	Putative Transaldolase (EC 2.2.1.2); possible cytosolic isoform, although weak predicted organelle targeting by Target-P; catalyzes the reversible transfer of a three-carbon ketol unit from sedoheptulose 7-phosphate to glyceraldehyde 3-phosphate to form e	TAL1	AT1G12230.1		Aldolase superfamily protein	PF00923	PTHR10683	KOG2772	2.2.1.2	K00616	GO:0005975
Cre16.g689535.t1.1	2950	2049	1442	1888	2288	1935	3019	2214	1437	1997	2394	2022	-0.607715	-0.244737			AT3G48440.1		Zinc finger C-x8-C-x5-C-x3-H type family protein	PF00642					GO:0003676,GO:0008270
Cre06.g297082.t1.1	2949	2602	2921	2786	2793	2813	3017	2815	2913	2948	2924	2943	0.00689144	0.00859362			AT5G07280.1	EMS1,EXS	Leucine-rich repeat transmembrane protein kinase	PF00211	PTHR24420		4.6.1.1	K01768	GO:0009190,GO:0016849,GO:0035556
Cre07.g336600.t1.1	2950	2101	1564	1954	2326	1980	3016	2269	1559	2062	2432	2069	-0.545383	-0.231634	Alpha-1,2-mannosidase; member of the O-glycoside hydrolases family 47; members hydrolyse the glycosidic bond between two or more carbohydrates, or between a carbohydrate and a non-carbohydrate moiety		AT1G30000.1	MNS3	alpha-mannosidase 3	PF01532	PTHR11742,PTHR11742:SF7	KOG2431	3.2.1.113	K01230	GO:0004571,GO:0005509,GO:0016020
Cre09.g392050.t1.1	2939	2767	3131	3260	2925	3119	3015	2999	3124	3453	3065	3268	0.12939	0.0748201
Cre09.g392050.t2.1	2938	2767	3131	3260	2925	3119	3014	2999	3124	3453	3065	3268	0.12952	0.0749373
Cre08.g386100.t3.1	2938	2239	1499	1462	1577	1148	3014	2430	1495	1550	1652	1203	-0.838171	-0.931457		CYP744A5P
Cre12.g553253.t1.1	2956	2128	1537	1871	2485	1994	3013	2289	1530	1964	2587	2075	-0.602021	-0.18553			AT5G52800.3		DNA primases	PF03121					GO:0003896,GO:0006260
Cre07.g336600.t2.1	2947	2102	1565	1954	2324	1978	3013	2270	1560	2063	2429	2066	-0.54403	-0.232835	Alpha-1,2-mannosidase; member of the O-glycoside hydrolases family 47; members hydrolyse the glycosidic bond between two or more carbohydrates, or between a carbohydrate and a non-carbohydrate moiety		AT1G30000.1	MNS3	alpha-mannosidase 3	PF01532	PTHR11742,PTHR11742:SF7	KOG2431	3.2.1.113	K01230	GO:0004571,GO:0005509,GO:0016020
Cre12.g493250.t1.2	2936	2888	3072	2867	3009	2872	3011	3131	3065	3038	3154	3012	-0.00914205	0.00561914			AT2G20050.2		protein serine/threonine phosphatases;protein kinases;catalytics;cAMP-dependent protein kinase regulators;ATP binding;protein serine/threonine phosphatases	PF00069,PF00027	PTHR24352:SF109,PTHR24352	KOG0614	2.7.11.12	K07376	GO:0004672,GO:0005524,GO:0006468
Cre09.g415600.t2.1	2932	3166	3712	3313	4022	4472	3007	3433	3704	3512	4216	4690	0.164293	0.467809			AT5G01260.2		Carbohydrate-binding-like fold	PF00686	PTHR15048				GO:0003824,GO:0005975
Cre05.g238250.t1.2	2932	2725	2291	2017	2504	2449	3007	2954	2286	2138	2625	2568	-0.430309	-0.199016			AT2G36270.1	ABI5,GIA1	Basic-leucine zipper (bZIP) transcription factor family protein	PF00170					GO:0003700,GO:0006355,GO:0043565,GO:0046983
Cre09.g390957.t1.2	2944	2283	1557	1991	2590	2160	3004	2462	1551	2095	2701	2254	-0.584382	-0.141736			AT1G51190.1	PLT2	Integrase-type DNA-binding superfamily protein
Cre01.g050100.t1.2	2924	2968	3508	2955	3436	3272	2999	3217	3500	3132	3602	3431	0.0932924	0.177917	Putative diaminopimelate (DAP) decarboxylase (EC:4.1.1.20); lysine synthesis enzyme (LysA); organelle (mitochondria) targeting predicted by Target-P; plastid location expected based on homology		AT3G14390.1		Pyridoxal-dependent decarboxylase family protein	PF00278,PF02784	PTHR11482,PTHR11482:SF5	KOG0622	4.1.1.20	K01586	GO:0003824
Cre02.g095047.t1.1	2921	3585	4336	4750	3606	4387	2997	3888	4328	5038	3782	4603	0.443815	0.284342
Cre12.g493500.t1.2	2921	2033	1507	1875	2281	1905	2995	2202	1504	1988	2390	1994	-0.573693	-0.245148			AT2G24580.1		FAD-dependent oxidoreductase family protein	PF01266	PTHR10961	KOG2820	1.5.3.1,1.5.3.7	K00306	GO:0016491
Cre07.g345100.t1.2	2920	3229	2811	3054	6035	6666	2995	3500	2805	3238	6327	6991	-0.104098	1.03584
Cre02.g142667.t1.1	2920	2976	3310	3345	2734	2795	2995	3227	3303	3546	2866	2931	0.138815	-0.101824
Cre01.g003600.t1.2	2917	3210	2820	3042	6042	6687	2992	3480	2814	3226	6334	7014	-0.0997506	1.04448
Cre12.g513200.t1.2	2917	3006	3149	2659	2775	2784	2992	3259	3142	2818	2909	2919	-0.0686596	-0.100963	Enolase (ENO); phosphoenolpyruvate hydratase; 2-phosphoglycerate dehydratase; EC 4.2.1.11 [GI:18143, Dumont et al. (1993) Plant Sci. 89, 55-67]; a single gene, product localization unsure: an N-terminal extension also found in Dunaliella and At1g74030 pot	PGH1	AT2G36530.1	ENO2,LOS2	Enolase	PF03952,PF00113	PTHR11902	KOG2670	4.2.1.11	K01689	GO:0000015,GO:0000287,GO:0004634,GO:0006096
Cre04.g214500.t1.1	2916	3076	4736	4083	3808	4092	2991	3335	4726	4328	3992	4291	0.517433	0.389062	NADP specific isocitrate dehydrogenase (EC 1.1.1.42), mitochondrial precursor; similar to mammalian mitochondrial ICDH (e.g., GenBank XP_536192), predicted by Target-P to have an organellar targeting sequence (mitochondrial)	IDH3	AT1G54340.1	ICDH	isocitrate dehydrogenase	PF00180	PTHR11822	KOG1526	1.1.1.42	K00031	GO:0004450,GO:0006102,GO:0055114
Cre02.g087250.t1.1	2916	3472	6732	5065	4330	4969	2991	3765	6717	5369	4540	5211	0.839203	0.52942
Cre02.g105600.t2.1	2913	2480	2232	2271	2494	2232	2988	2688	2227	2408	2615	2341	-0.292342	-0.195793	Conserved eyespot protein related to ABC1/COQ8 mitochondrial putative ser/thr kinase. ABC1 kinase family protein required for eyespot assembly; very similar to Arabidopsis thaliana proteins associated with plastoglobules (At1g71810, At1g79600); PMID: 1051		AT3G24190.1		Protein kinase superfamily protein	PF03109	PTHR10566,PTHR10566:SF10	KOG1235
Cre02.g105600.t1.1	2913	2480	2232	2271	2494	2232	2988	2688	2227	2408	2615	2341	-0.292342	-0.195793	Conserved eyespot protein related to ABC1/COQ8 mitochondrial putative ser/thr kinase. ABC1 kinase family protein required for eyespot assembly; very similar to Arabidopsis thaliana proteins associated with plastoglobules (At1g71810, At1g79600); PMID: 1051		AT3G24190.1		Protein kinase superfamily protein	PF03109	PTHR10566,PTHR10566:SF10	KOG1235
Cre06.g260550.t1.1	2919	2020	1396	1870	2276	1930	2985	2179	1391	1974	2379	2016	-0.617742	-0.232415	C terminal domain similar to guanylate cyclase 1 from Homo sapiens	CYG1				PF00211	PTHR11920				GO:0009190,GO:0016849,GO:0035556
Cre08.g380100.t1.2	2911	3179	2787	2993	5981	6623	2985	3447	2781	3173	6271	6946	-0.111457	1.03898
Cre09.g416350.t1.2	2908	3221	4155	3439	3007	3435	2982	3493	4147	3646	3152	3603	0.26735	0.0612166			AT4G26110.2	ATNAP1;1,NAP1;1	nucleosome assembly protein1;1	PF00956	PTHR11875,PTHR11875:SF7	KOG1507		K11279	GO:0005634,GO:0006334
Cre16.g693900.t1.1	2907	2733	2063	2108	2364	2322	2982	2962	2058	2235	2478	2435	-0.46943	-0.274688			AT2G20670.1		Protein of unknown function (DUF506)	PF04720
Cre08.g373200.t1.2	2904	2873	4210	3777	3752	4104	2979	3115	4200	4003	3933	4303	0.428857	0.434618						PF00989	PTHR10919:SF179,PTHR10919				GO:0006355
Cre13.g562700.t1.1	2901	2801	3645	2895	2915	2830	2976	3036	3637	3068	3056	2968	0.15746	0.00289341						PF07282	PTHR23257,PTHR23257:SF99
Cre03.g179700.t1.2	2909	2017	1400	1876	2306	1887	2973	2176	1395	1978	2409	1971	-0.610254	-0.233321							PTHR10552
Cre16.g674602.t1.1	2897	3151	2788	2978	5945	6586	2971	3416	2782	3157	6232	6907	-0.104934	1.04065
Cre11.g482750.t2.1	2911	2162	1697	2016	2439	2100	2970	2329	1690	2122	2544	2190	-0.475383	-0.163043
Cre02.g120250.t2.1	2895	2778	2967	2707	3572	3625	2969	3012	2960	2869	3745	3802	-0.0369381	0.335584	Chloroplast protein kinase required for LHCII phosphorylation and state transition [PMID: 12624266]. Identified in the eyespot phosphoproteome by Wagner et al. 2008 [PMID: 18065559].		AT1G68830.1	STN7	STT7 homolog STN7	PF00069	PTHR24361:SF235,PTHR24361	KOG0594			GO:0004672,GO:0005524,GO:0006468
Cre11.g482750.t1.2	2910	2163	1697	2015	2440	2098	2969	2330	1690	2120	2544	2187	-0.475709	-0.163299
Cre09.g393839.t1.1	2895	2003	1440	1921	2352	1930	2963	2163	1435	2030	2460	2018	-0.564781	-0.194929
Cre16.g687350.t1.2	2881	2962	3165	2937	2587	2687	2955	3211	3158	3114	2712	2818	0.0245642	-0.157096			AT1G06290.1	ACX3,ATACX3	acyl-CoA oxidase 3	PF01756,PF02770,PF00441	PTHR10909,PTHR10909:SF94	KOG0135	1.3.3.6	K00232	GO:0003997,GO:0005777,GO:0006635,GO:0055114,GO:0003995,GO:0016627
Cre07.g314200.t1.1	2877	2717	3604	2940	2804	2748	2951	2947	3596	3117	2940	2882	0.186847	-0.0185373
Cre46.g761047.t1.1	2887	2314	2072	2351	2463	2152	2951	2498	2065	2482	2575	2249	-0.261021	-0.176017
Cre09.g396698.t1.1	2878	2184	1487	1822	2417	1917	2947	2362	1482	1924	2528	2005	-0.640065	-0.227956						PF00211	PTHR11017				GO:0009190,GO:0016849,GO:0035556
Cre02.g120250.t1.1	2871	2766	2958	2690	3558	3617	2945	2999	2952	2852	3730	3793	-0.0343083	0.340001	Chloroplast protein kinase required for LHCII phosphorylation and state transition [PMID: 12624266]. Identified in the eyespot phosphoproteome by Wagner et al. 2008 [PMID: 18065559].		AT1G68830.1	STN7	STT7 homolog STN7	PF00069	PTHR24361:SF235,PTHR24361	KOG0594			GO:0004672,GO:0005524,GO:0006468
Cre16.g661000.t1.2	2871	2932	4048	3514	3626	3774	2944	3176	4039	3723	3801	3957	0.342883	0.342176						PF01152					GO:0015671,GO:0019825
Cre13.g606150.t1.1	2866	2973	2632	2355	2522	2611	2940	3223	2626	2496	2643	2738	-0.266733	-0.195422
Cre06.g292315.t1.1	2863	3139	2702	2950	5908	6548	2936	3403	2696	3127	6194	6867	-0.122642	1.04281
Cre11.g467665.t1.1	2869	1919	1339	1843	2165	1821	2936	2075	1335	1947	2265	1905	-0.610088	-0.264878			AT1G49490.1		Leucine-rich repeat (LRR) family protein	PF01833,PF10162	PTHR25069,PTHR25069:SF115	KOG3544			GO:0005515
Cre03.g213537.t1.1	2861	2542	3899	3335	3329	3141	2935	2755	3891	3535	3490	3294	0.384209	0.253624			AT1G17880.1	ATBTF3,BTF3	basic transcription factor 3	PF01849	PTHR10351	KOG2240		K01527
Cre06.g310100.t1.2	2860	2781	2175	2147	2524	2374	2933	3014	2170	2276	2646	2489	-0.419605	-0.211917			AT3G58640.1		Mitogen activated protein kinase kinase kinase-related	PF00069	PTHR23257	KOG0192			GO:0004672,GO:0005524,GO:0006468
Cre06.g309600.t1.1	2858	2334	2363	2166	2560	2196	2931	2530	2358	2296	2684	2303	-0.230847	-0.131131
Cre13.g606350.t1.1	2867	1975	1178	1646	2207	1680	2930	2131	1173	1733	2304	1752	-0.800906	-0.319438			AT4G00800.1		transducin family protein / WD-40 repeat family protein
Cre13.g606350.t2.1	2866	1974	1175	1648	2208	1679	2929	2130	1170	1735	2305	1751	-0.800199	-0.318994			AT4G00800.1		transducin family protein / WD-40 repeat family protein
Cre10.g445467.t2.1	2854	2675	2409	3026	2963	2812	2927	2900	2404	3207	3105	2947	-0.0547155	0.0546597
Cre02.g143227.t2.1	2854	2739	2508	3416	3082	2828	2927	2969	2503	3621	3232	2967	0.0544759	0.0721014
Cre16.g668650.t1.1	2864	2027	1434	1861	2279	1923	2927	2187	1429	1963	2381	2009	-0.592424	-0.220227			AT2G43465.1		RNA-binding ASCH domain protein
Cre10.g453050.t1.2	2853	2724	3206	2831	2956	2758	2926	2953	3199	3001	3099	2892	0.0766935	0.027262	Chlamydomonas-specific cyclin. Novel protein cyclin subfamily		AT5G45190.1		Cyclin family protein	PF00134	PTHR10026,PTHR10026:SF28	KOG0834			GO:0000079,GO:0006355,GO:0019901
Cre12.g515450.t1.1	2854	3041	4275	3762	3729	3977	2926	3296	4266	3988	3909	4170	0.407583	0.376674			AT1G14400.1	ATUBC1,UBC1	ubiquitin carrier protein 1	PF00179	PTHR24067	KOG0419	6.3.2.19	K10690	GO:0016881
Cre16.g660700.t1.2	2850	3119	2739	2913	5849	6435	2923	3381	2733	3088	6132	6749	-0.114991	1.03088
Cre02.g111200.t3.1	2856	2445	2692	2603	2901	2896	2922	2646	2685	2752	3035	3030	-0.0345494	0.123501			AT5G11510.1	AtMYB3R4,MYB3R-4	myb domain protein 3r-4	PF00249	PTHR10641,PTHR10641:SF30
Cre10.g453050.t2.1	2849	2719	3203	2826	2956	2755	2922	2948	3196	2996	3099	2889	0.0770934	0.0287357	Chlamydomonas-specific cyclin. Novel protein cyclin subfamily		AT5G45190.1		Cyclin family protein	PF00134	PTHR10026,PTHR10026:SF28	KOG0834			GO:0000079,GO:0006355,GO:0019901
Cre17.g716700.t1.1	2849	3007	3789	3342	3196	3202	2922	3260	3781	3543	3351	3358	0.24471	0.118125
Cre15.g644051.t1.1	2858	2863	3065	2907	2916	2800	2921	3089	3055	3069	3044	2925	0.0269106	-0.00989689						PF07728					GO:0005524,GO:0016887
Cre12.g484250.t1.1	2848	2517	1359	1790	1804	1632	2921	2729	1356	1898	1891	1711	-0.796111	-0.649303	Flagellar inner arm dynein 1 heavy chain alpha (dynein heavy chain 1, dynein fa; one heavy chain of a two-headed type dynein; other chain is DHC10, dynein fb) (subspecies f)(DHC1-alpha)(Pf9); DHC1 in PMID: 9247642. Identified in Chlamydomonas flagella in	DHC1				PF08385,PF08393,PF07728,PF03028	PTHR10676,PTHR10676:SF135	KOG3595			GO:0005524,GO:0016887,GO:0003777,GO:0007018,GO:0030286
Cre11.g474950.t1.1	2847	2719	3303	2709	2697	2630	2919	2948	3295	2871	2828	2758	0.071703	-0.0708383
Cre08.g381450.t2.1	2847	2968	3198	2935	2573	2959	2918	3216	3191	3110	2696	3102	0.0385285	-0.0811247		OPR35
Cre08.g381450.t1.2	2846	2966	3200	2934	2573	2958	2917	3213	3193	3109	2696	3101	0.0397291	-0.0806423		OPR35
Cre06.g278173.t1.1	2857	2048	1445	1799	2267	1835	2916	2208	1439	1893	2365	1913	-0.620876	-0.260443						PF08373
Cre15.g635600.t1.2	2839	3403	5430	4800	2908	3206	2912	3690	5419	5088	3049	3362	0.67037	-0.0422442			AT3G49470.1	NACA2	nascent polypeptide-associated complex subunit alpha-like protein 2	PF01849,PF00627	PTHR21713	KOG2239		K03626	GO:0005515
Cre17.g727700.t1.1	2839	2602	2481	2218	2952	2830	2912	2820	2475	2351	3095	2968	-0.248406	0.0807375			AT5G26742.2	emb1138	DEAD box RNA helicase (RH3)	PF00271,PF00270	PTHR24031,PTHR24031:SF161	KOG0331			GO:0003676,GO:0004386,GO:0005524,GO:0008026
Cre02.g143227.t3.1	2833	2722	2496	3387	3062	2803	2905	2952	2490	3590	3211	2940	0.0540742	0.070692
Cre01.g031004.t1.2	2832	2946	2491	2542	2530	2657	2905	3194	2485	2694	2652	2786	-0.235814	-0.165437			AT5G12850.1		CCCH-type zinc finger protein with ARM repeat domain		PTHR14493,PTHR14493:SF7
Cre02.g099601.t1.1	2843	1958	1368	1734	2301	2014	2904	2110	1363	1826	2402	2102	-0.653082	-0.15454			AT5G47690.3		binding			KOG1003
Cre07.g346150.t1.1	2841	1943	1414	1817	2223	1831	2904	2097	1409	1917	2323	1913	-0.587984	-0.239638
Cre14.g616400.t1.2	2829	1972	1363	1800	2208	1792	2896	2133	1360	1904	2311	1875	-0.624061	-0.264948			AT1G54050.1		HSP20-like chaperones superfamily protein	PF00011	PTHR11527
Cre12.g552650.t1.2	2836	2033	1524	1893	2341	1950	2894	2191	1518	1993	2443	2033	-0.534537	-0.183994	Non-canonical poly(A) polymerase (PAP)		AT3G61690.1		nucleotidyltransferases		PTHR23092,PTHR23092:SF15	KOG1906
Cre09.g410600.t1.1	2816	2951	2876	2514	2949	3139	2888	3199	2869	2665	3092	3292	-0.137445	0.0684397			AT2G25070.1		Protein phosphatase 2C family protein	PF00481	PTHR13832,PTHR13832:SF140	KOG0698	3.1.3.16	K01090	GO:0003824
Cre03.g174100.t1.1	2825	1991	1422	1882	2290	1895	2886	2147	1416	1983	2392	1979	-0.56623	-0.203578			AT3G19020.1		Leucine-rich repeat (LRR) family protein	PF08016		KOG4462
Cre16.g691664.t1.1	2820	2566	2945	2826	2792	2818	2885	2774	2936	2988	2921	2947	0.0661384	0.0523941
Cre03.g174100.t2.1	2824	1991	1420	1883	2290	1896	2885	2148	1415	1984	2392	1979	-0.566426	-0.203437			AT3G19020.1		Leucine-rich repeat (LRR) family protein	PF08016		KOG4462
Cre09.g397845.t1.1	2823	1986	1394	1832	2284	1852	2885	2143	1389	1934	2387	1934	-0.59765	-0.218564			AT4G02070.1	ATMSH6,MSH6,MSH6-1	MUTS homolog 6	PF00488,PF05192	PTHR11361				GO:0005524,GO:0006298,GO:0030983
Cre03.g174100.t3.1	2824	1990	1421	1883	2287	1895	2885	2146	1416	1984	2389	1979	-0.565762	-0.204208			AT3G19020.1		Leucine-rich repeat (LRR) family protein	PF08016		KOG4462
Cre09.g392208.t1.1	2812	2792	2267	2191	2242	2194	2884	3026	2262	2323	2350	2301	-0.366372	-0.345681
Cre07.g344000.t1.1	2823	2868	3634	3355	3311	3276	2884	3090	3622	3540	3454	3420	0.26147	0.202508			AT3G53010.1		Domain of unknown function (DUF303)	PF03629
Cre16.g691664.t2.1	2819	2563	2945	2826	2791	2818	2884	2771	2937	2987	2920	2948	0.0672217	0.0533671
Cre12.g500750.t1.2	2810	3072	3789	3317	3217	3329	2882	3330	3780	3515	3373	3491	0.231859	0.144054
Cre16.g676421.t1.1	2805	2294	1954	1913	2836	2455	2877	2486	1950	2027	2973	2574	-0.43138	0.0487061			AT5G61380.1	APRR1,AtTOC1,PRR1,TOC1	CCT motif -containing response regulator protein	PF06203,PF00072	PTHR26402:SF51,PTHR26402			K12127	GO:0005515,GO:0000156,GO:0000160,GO:0006355
Cre07.g341554.t1.1	2803	3054	2797	2940	5516	6223	2876	3311	2791	3117	5784	6527	-0.0666958	0.992569							PTHR13078,PTHR13078:SF14
Cre13.g585026.t1.1	2801	3057	2700	2844	5743	6298	2873	3313	2694	3015	6020	6605	-0.115573	1.02927
Cre12.g511850.t1.2	2799	3085	3198	2593	2697	2798	2871	3345	3191	2749	2827	2934	-0.0653853	-0.109513	Glycogen Synthase Kinase 3 [PMID: 15470259]; Shaggy Kinase; Zeste White Kinase-3; Housekeeping kinase involved in cytoskeletal regulation; gene regulation; kinesin regulation in mammals		AT5G14640.1	ATSK13,SK13	shaggy-like kinase 13	PF00069	PTHR24057	KOG0658	2.7.11.26	K03083	GO:0004672,GO:0005524,GO:0006468
Cre01.g038400.t1.2	2797	2946	2327	1902	2231	2326	2868	3193	2322	2016	2339	2439	-0.482903	-0.343307	Calreticulin 2. Calreticulin (CRT) is a high-capacity calcium-binding protein mainly localized to the endoplasmic reticulum in eukaryotic cells. Higher plants contain two distinct groups of CRTs: a CRT1/CRT2 group and a CRT3 group. Similar to Arabidopsis		AT1G09210.1	AtCRT1b,CRT1b	calreticulin 1b	PF00262	PTHR11073	KOG0674		K08057	GO:0005509
Cre13.g584050.t1.2	2795	2747	3915	3130	2948	2941	2866	2978	3906	3317	3090	3083	0.305929	0.0791818						PF07282	PTHR23257,PTHR23257:SF99
Cre17.g731100.t1.2	2794	2676	3528	2782	3453	3458	2865	2901	3521	2949	3619	3627	0.166141	0.329689		CPL14	AT1G16320.1		Uncharacterized conserved protein (DUF2358)	PF10184		KOG4457
Cre01.g050316.t2.1	2792	3049	3190	2814	2434	2485	2864	3304	3183	2983	2553	2607	-0.000569608	-0.257619			AT2G43030.1		Ribosomal protein L3 family protein	PF00297	PTHR11229				GO:0003735,GO:0005622,GO:0005840,GO:0006412
Cre09.g390300.t1.1	2802	2069	1439	1796	2242	1863	2863	2232	1434	1893	2340	1943	-0.615009	-0.250285			AT3G46920.1		Protein kinase superfamily protein with octicosapeptide/Phox/Bem1p domain	PF00069	PTHR23257	KOG0192			GO:0004672,GO:0005524,GO:0006468
Cre03.g194950.t1.1	2791	2657	2956	2773	3487	3413	2862	2881	2949	2939	3655	3579	0.0361457	0.333095	Chloroplast RNA polymerase sigma factor RpoD, chloroplast precursor [PMID: 16143845]		AT1G08540.1	ABC1,ATSIG1,ATSIG2,SIG1,SIG2,SIGA,SIGB	RNApolymerase sigma subunit 2	PF04545,PF04542,PF04539					GO:0003677,GO:0003700,GO:0006352,GO:0006355,GO:0016987
Cre16.g671200.t1.1	2799	2143	2139	2323	2470	2234	2861	2314	2132	2453	2579	2331	-0.174591	-0.0757038
Cre01.g039101.t1.1	2787	2711	3596	2869	2796	2721	2858	2940	3588	3041	2931	2853	0.193274	-0.00357756						PF07282	PTHR23257,PTHR23257:SF99
Cre02.g143227.t1.1	2786	2689	2445	3335	3012	2759	2857	2916	2439	3534	3158	2895	0.0492786	0.0681533
Cre11.g467680.t1.1	2791	1928	1449	1770	2198	1776	2856	2084	1445	1871	2299	1857	-0.575304	-0.249508			AT5G11350.1		DNAse I-like superfamily protein	PF03372	PTHR12121
Cre17.g719813.t1.1	2784	2646	4879	3827	3068	3465	2855	2869	4869	4057	3216	3634	0.640816	0.259058
Cre01.g004600.t1.1	2786	1962	1328	1603	1972	1555	2854	2125	1324	1697	2064	1628	-0.720759	-0.431129	Putative RWP-RK domain transcription factor [PMID: 15785851]; model is very tentative		AT5G53040.1		RWP-RK domain-containing protein	PF02042		KOG3866
Cre16.g666334.t1.1	2781	2374	2478	2313	3389	2868	2853	2574	2473	2451	3553	3008	-0.140087	0.274023			AT3G57520.1	AtSIP2,SIP2	seed imbibition 2	PF05691
Cre20.g751697.t1.1	2782	2283	1832	2313	2118	1798	2853	2474	1828	2451	2220	1886	-0.315892	-0.375677								KOG3544
Cre11.g467730.t1.1	2780	2928	3550	3290	2560	2878	2851	3175	3543	3487	2682	3016	0.222444	-0.0806756							PTHR24608:SF49,PTHR24608
Cre10.g439850.t1.2	2777	3097	3276	2631	2404	2651	2848	3358	3269	2789	2520	2780	-0.0348933	-0.227667			AT3G13772.1	AtTMN7,TMN7	transmembrane nine 7	PF02990	PTHR10766	KOG1278			GO:0016021
Cre06.g287550.t1.1	2783	1926	1366	1791	2194	1805	2845	2078	1361	1889	2292	1884	-0.599356	-0.23742								KOG4817
Cre13.g587550.t2.1	2772	2551	1587	2147	2135	1932	2843	2765	1583	2275	2238	2026	-0.539524	-0.395394						PF00989	PTHR10919:SF179,PTHR10919				GO:0006355
Cre17.g731950.t1.2	2771	2852	3576	3047	3299	3563	2843	3092	3569	3230	3459	3736	0.196058	0.277865	Mitochondrial F1F0-ATP synthase, subunit c/ATP9/proteolipid. Note: ATP9A encodes a related protein also predicted to encode subunit C of an organellar F1F0-ATP synthase. ATP9A and ATP9B are adjacent on genome, and divergently transcribed		AT2G07671.1		ATP synthase subunit C family protein	PF00137	PTHR10031	KOG3025			GO:0015078,GO:0015991,GO:0033177
Cre09.g402108.t1.1	2784	1828	1399	1716	2176	1812	2842	1970	1394	1809	2273	1891	-0.587255	-0.208779			AT2G48060.1			PF12166	PTHR13167:SF30,PTHR13167
Cre10.g466750.t2.1	2770	2645	3200	2649	2596	2485	2841	2868	3193	2808	2722	2606	0.0719726	-0.0998361	Serine O-acetyltransferase (EC 2.3.1.30); identical to GenBank AAM23309 (PMID 12481091); involved in cysteine and methionine biosynthesis; Target-P predicts plastid targeting. Differs from the published sequence and from the other isoform in the 5\' UTR, b		AT5G56760.1	ATSERAT1;1,SAT-52,SAT5,SERAT1;1	serine acetyltransferase 1;1	PF06426	PTHR23416:SF8,PTHR23416	KOG4750			GO:0005737,GO:0006535,GO:0009001
Cre01.g050316.t1.1	2769	3034	3180	2811	2419	2464	2841	3288	3173	2979	2536	2585	0.0055818	-0.259142			AT2G43030.1		Ribosomal protein L3 family protein	PF00297	PTHR11229				GO:0003735,GO:0005622,GO:0005840,GO:0006412
Cre12.g528050.t1.2	2768	2894	4368	3748	3938	4336	2839	3137	4359	3972	4129	4547	0.479172	0.537787			AT3G26580.1		Tetratricopeptide repeat (TPR)-like superfamily protein
Cre10.g450700.t1.1	2768	2737	3601	2846	2809	2781	2839	2967	3593	3016	2945	2916	0.186822	0.0134818						PF07282	PTHR23257,PTHR23257:SF99
Cre03.g207500.t1.1	2766	2686	2757	2524	2862	2776	2837	2912	2751	2676	3000	2912	-0.0830423	0.0403849
Cre13.g606652.t1.1	2771	1902	1352	1750	2121	1751	2835	2055	1348	1848	2218	1830	-0.613361	-0.272455						PF00078	PTHR10178,PTHR10178:SF42				GO:0003723,GO:0003964,GO:0006278
Cre04.g215950.t1.1	2767	2113	1906	2106	2378	2150	2833	2286	1901	2228	2489	2250	-0.3099	-0.111155	Peptidyl-prolyl cis-trans isomerase (rotamase), cyclophilin type [PMID: 15051864, PMID:15047905] with S/K-R/E RNA-binding domain; no targeting peptide, cytosolic; similar to At4g33060 (AtCYP57)	CYN57	AT4G33060.1		Cyclophilin-like peptidyl-prolyl cis-trans isomerase family protein	PF00160	PTHR11071,PTHR11071:SF128	KOG0885	5.2.1.8	K12737	GO:0003755,GO:0006457
Cre10.g424250.t1.2	2759	3329	3102	2824	2691	3191	2830	3609	3096	2993	2822	3346	-0.0805227	-0.0619251	Flagellar Associated Protein; found in the flagellar proteome [PMID: 15998802]; in basal body proteome as BUG13 [PMID: 15964273]. Transcript upregulated during flagellar regeneration [PMID: 15738400]	FAP90
Cre13.g587550.t1.1	2760	2542	1584	2140	2131	1929	2830	2756	1580	2268	2233	2023	-0.537595	-0.392394						PF00989	PTHR10919:SF179,PTHR10919				GO:0006355
Cre05.g237950.t1.1	2756	2432	2201	2313	2102	2174	2826	2637	2196	2451	2203	2280	-0.233449	-0.285362
Cre09.g397250.t1.2	2747	2758	2476	2230	3059	2931	2818	2990	2470	2364	3207	3073	-0.264705	0.112951	Delta-9 desaturase, possible stearoyl-CoA 9-desaturase. Previously annotated as FAD5A		AT3G15850.1	ADS3,FAD5,FADB,JB67	fatty acid desaturase 5	PF00487	PTHR11351:SF2,PTHR11351	KOG1600	1.14.19.1	K00507	GO:0006629,GO:0016491,GO:0055114
Cre03.g181750.t2.1	2747	2797	3647	2874	2550	2767	2817	3032	3640	3047	2673	2901	0.192963	-0.0694649
Cre02.g101400.t1.2	2746	2447	1516	1644	1989	1710	2816	2653	1513	1742	2085	1793	-0.74873	-0.495955	Clathrin Heavy Chain, vesicle coat protein; Expressed Protein. Identified by Abe et al. 2004 [PMID: 15459796] as NSG15, a gene expressed during nitrogen-starved gametogenesis.		AT3G08530.1		Clathrin, heavy chain	PF00637,PF09268	PTHR10292,PTHR10292:SF1	KOG0985		K04646	GO:0005198,GO:0006886,GO:0016192,GO:0030130,GO:0030132
Cre11.g483100.t1.1	2743	2711	4147	3588	3598	3918	2814	2940	4138	3802	3772	4108	0.46471	0.453753			AT1G18160.1		Protein kinase superfamily protein	PF00069	PTHR23257:SF302,PTHR23257	KOG0192			GO:0004672,GO:0005524,GO:0006468
Cre07.g340450.t1.1	2743	2115	1315	1999	1760	1501	2813	2293	1312	2118	1845	1574	-0.573558	-0.578407						PF01833,PF10162,PF07691	PTHR25069:SF29,PTHR25069				GO:0005515
Cre01.g023500.t1.2	2753	1925	1372	1782	2233	1798	2812	2075	1367	1877	2331	1877	-0.591337	-0.215742	Similar to conserved uncharacterized Flagellar Associated Protein FAP234 that is found in the flagellar proteome [PMID: 15998802]. Overlaps with FAP234 gene model from v3							KOG0977
Cre09.g406600.t1.1	2741	2837	3322	2544	2554	2800	2812	3075	3315	2697	2678	2935	0.0304071	-0.068606
Cre03.g169601.t1.1	2741	2751	3768	3075	2849	2906	2811	2983	3759	3258	2987	3047	0.276264	0.0585862
Cre05.g234645.t1.1	2750	1945	1588	1872	2233	1908	2810	2099	1583	1975	2334	1993	-0.464653	-0.182441			AT2G01980.1	ATNHX7,ATSOS1,SOS1	sodium proton exchanger, putative (NHX7) (SOS1)	PF00999	PTHR11584,PTHR11584:SF4				GO:0006812,GO:0015299,GO:0016021,GO:0055085
Cre13.g574250.t1.1	2740	2631	2285	2619	2241	1950	2809	2852	2280	2776	2349	2045	-0.162952	-0.36552			AT1G73660.1		protein tyrosine kinase family protein	PF00069	PTHR23257:SF343,PTHR23257	KOG0192			GO:0004672,GO:0005524,GO:0006468
Cre06.g263357.t1.2	2743	1870	1348	1734	2151	1759	2806	2021	1344	1829	2249	1838	-0.604985	-0.23993
Cre03.g181750.t1.2	2734	2787	3619	2848	2540	2741	2803	3021	3611	3019	2662	2874	0.187056	-0.0729881
Cre03.g194850.t1.2	2733	2801	3035	2519	2649	2608	2803	3037	3029	2671	2777	2735	-0.0352638	-0.0835385	NAD-dependent malate dehydrogenase (MDH) (= malic dehydrogenase) [EC:1.1.1.37]; NAD-dependent; sodium acetate-induced in Chlamydomonas reinhardtii; nuclear gene; gene product is localized in the chloroplast. MDH1 is listed as being synonymous with Genban	MDY1	AT3G47520.1	MDH	malate dehydrogenase	PF00056,PF02866	PTHR11540:SF1,PTHR11540	KOG1494	1.1.1.37	K00026	GO:0016491,GO:0055114,GO:0006108,GO:0030060
Cre04.g231516.t1.1	2739	2631	3047	2846	2811	2752	2800	2839	3037	3003	2935	2875	0.0992046	0.0429849			AT5G19330.1	ARIA	ARM repeat protein interacting with ABF2	PF00514,PF00651	PTHR23315	KOG0166			GO:0005515
Cre04.g231516.t2.1	2738	2633	3045	2846	2815	2758	2799	2841	3034	3003	2940	2881	0.0981857	0.04533			AT5G19330.1	ARIA	ARM repeat protein interacting with ABF2	PF00514,PF00651	PTHR23315				GO:0005515
Cre04.g223540.t1.2	2728	2657	3856	3065	2840	2873	2798	2880	3848	3248	2976	3012	0.321762	0.0768901						PF07282	PTHR23257,PTHR23257:SF99
Cre17.g742750.t1.2	2727	2928	2640	2758	5585	6088	2796	3174	2634	2924	5855	6385	-0.103176	1.03577
Cre17.g701700.t1.2	2722	2995	3902	3274	3837	4029	2792	3246	3893	3471	4023	4225	0.286331	0.449803	Plastidic ACP-like delta-9 stearate desaturase. Previously annotated as FAB2	FAB2	AT2G43710.1	FAB2,SSI2	Plant stearoyl-acyl-carrier-protein desaturase family protein	PF03405			1.14.19.2	K03921	GO:0006631,GO:0045300,GO:0055114
Cre13.g567800.t1.2	2720	2800	2536	2079	2224	2136	2790	3035	2530	2204	2331	2240	-0.299238	-0.34992	Protein phosphatase 2A regulatory B subunit. Contains B56 domain; homology to the Ser-/Thr-protein phosphatase2A (widerborst) regulatory subunit of Drosophila where it is involved in the circadian clock. Previously annoated as PP2A2		AT3G26020.1		Protein phosphatase 2A regulatory B subunit family protein	PF01603	PTHR10257	KOG2085		K11584	GO:0000159,GO:0007165,GO:0008601
Cre17.g701700.t2.1	2719	2994	3899	3270	3833	4027	2789	3245	3891	3467	4019	4223	0.286019	0.449711	Plastidic ACP-like delta-9 stearate desaturase. Previously annotated as FAB2	FAB2	AT2G43710.1	FAB2,SSI2	Plant stearoyl-acyl-carrier-protein desaturase family protein	PF03405			1.14.19.2	K03921	GO:0006631,GO:0045300,GO:0055114
Cre04.g226350.t2.1	2719	2855	3828	3204	2902	3053	2789	3095	3819	3396	3043	3201	0.294224	0.0855589
Cre17.g747497.t1.1	2724	1745	1218	1414	2185	1527	2785	1885	1214	1493	2284	1594	-0.786885	-0.268056
Cre06.g250200.t1.2	2717	3032	2667	2240	2257	2447	2785	3286	2661	2374	2366	2565	-0.269753	-0.299837	S-adenosylmethionine (AdoMet) synthetase (SAS1); Methionine Adenosyl-transferase; there is a single EST, with an intron, on the other strand: could be a regulatory mechanism. Identified in the eyespot phosphoproteome by Wagner et al. 2008 [PMID: 18065559	SAS1	AT2G36880.1	MAT3	methionine adenosyltransferase 3	PF02772,PF02773,PF00438	PTHR11964	KOG1506	2.5.1.6	K00789	GO:0004478,GO:0005524,GO:0006556
Cre02.g108350.t1.2	2713	2526	3483	3102	2928	3109	2782	2738	3475	3288	3070	3261	0.292894	0.197447			AT3G09230.1	AtMYB1,MYB1	myb domain protein 1	PF00249	PTHR24683,PTHR24683:SF38
Cre15.g634827.t1.1	2711	2994	1893	1895	2123	2273	2780	3245	1889	2008	2225	2383	-0.62861	-0.386791
Cre02.g143550.t1.2	2709	2605	3584	2907	3433	4128	2779	2824	3577	3081	3598	4329	0.248991	0.500749	A homolog of ELIP (early light-inducible protein) gene which was originally identified as transiently expressed during the early phase of greening in etiolated pea seedlings [PMID: 6692824]. It has three TMH, whose sequences are closely related to LHC pro	LCI16				PF00504	PTHR14154
Cre02.g084873.t1.2	2711	2709	3885	3161	3102	3306	2778	2936	3877	3351	3252	3466	0.338956	0.233443
Cre12.g554400.t1.1	2707	2738	4098	3582	3183	3416	2777	2968	4089	3797	3336	3583	0.457142	0.268351
Cre09.g412600.t1.1	2711	2266	2404	2449	2560	2396	2777	2453	2399	2594	2682	2511	-0.0669806	-0.010373	Guanylate cyclase domain similar to that of NPR2 protein [Homo sapiens]	CYG52	AT3G16857.1	ARR1,RR1	response regulator 1	PF00072,PF00211	PTHR11920				GO:0000156,GO:0000160,GO:0006355,GO:0009190,GO:0016849,GO:0035556
Cre01.g030500.t1.2	2705	2552	2401	2389	2713	2475	2774	2766	2396	2532	2844	2596	-0.169216	-0.0263641		CYG58				PF00211	PTHR11920				GO:0009190,GO:0016849,GO:0035556
Cre16.g663400.t2.1	2703	2642	2322	2342	2687	2629	2774	2865	2317	2483	2817	2758	-0.232161	-0.0162707	Low-CO2 inducible gene revealed by cDNA analyses. At least four other paralogous genes are conserved in the Chlamydomonas genome. Predicted amino acid sequence is homologous to Arabidopsis hypothetical protein T20K12.220. SOSUI prediction: 1 transmembrane		AT3G61320.1		Bestrophin-like protein	PF01062
Cre16.g663400.t1.2	2703	2641	2320	2341	2685	2627	2773	2863	2315	2482	2815	2756	-0.232827	-0.0169428	Low-CO2 inducible gene revealed by cDNA analyses. At least four other paralogous genes are conserved in the Chlamydomonas genome. Predicted amino acid sequence is homologous to Arabidopsis hypothetical protein T20K12.220. SOSUI prediction: 1 transmembrane		AT3G61320.1		Bestrophin-like protein	PF01062
Cre16.g655000.t1.1	2701	2867	3872	3290	2950	3113	2770	3107	3863	3487	3093	3264	0.32251	0.112955			AT2G39650.1		Protein of unknown function (DUF506)	PF04720
Cre02.g095077.t1.1	2693	2695	1561	1554	1891	1850	2762	2922	1557	1648	1983	1940	-0.826641	-0.535009			AT5G50100.1		Putative thiol-disulphide oxidoreductase DCC	PF04134,PF00571	PTHR11911				GO:0005515
Cre01.g061077.t1.1	2691	2826	2676	2204	2124	2172	2760	3064	2670	2336	2227	2278	-0.218094	-0.37048			AT5G04740.1		ACT domain-containing protein	PF01842					GO:0008152,GO:0016597
Cre10.g466750.t1.1	2691	2571	3159	2583	2533	2425	2760	2787	3152	2738	2656	2542	0.0864709	-0.0936715	Serine O-acetyltransferase (EC 2.3.1.30); identical to GenBank AAM23309 (PMID 12481091); involved in cysteine and methionine biosynthesis; Target-P predicts plastid targeting. Differs from the published sequence and from the other isoform in the 5\' UTR, b		AT5G56760.1	ATSERAT1;1,SAT-52,SAT5,SERAT1;1	serine acetyltransferase 1;1	PF06426	PTHR23416:SF8,PTHR23416	KOG4750			GO:0005737,GO:0006535,GO:0009001
Cre09.g386749.t1.1	2690	2491	3235	2593	3671	3432	2759	2701	3228	2749	3850	3599	0.130476	0.448135
Cre03.g144504.t1.1	2689	3350	3882	3384	2618	3401	2758	3632	3874	3587	2744	3567	0.223479	-0.0180418
Cre04.g224600.t1.2	2702	2119	1650	1924	2328	2015	2758	2285	1644	2025	2427	2103	-0.459029	-0.154671						PF00010					GO:0006355,GO:0030528
Cre17.g742100.t1.2	2688	2550	3252	2990	3569	3472	2757	2764	3245	3170	3742	3641	0.216242	0.41918
Cre09.g386173.t1.1	2692	1895	1409	1827	2163	1810	2751	2044	1404	1926	2259	1890	-0.526141	-0.20876
Cre01.g050200.t1.2	2681	2609	3643	2863	2774	2729	2750	2829	3635	3034	2907	2861	0.2574	0.0482995						PF07282	PTHR23257,PTHR23257:SF99
Cre14.g611450.t1.1	2678	2498	2590	2638	2435	2425	2747	2710	2584	2795	2553	2544	-0.0208184	-0.098509	Conserved expressed protein related to plastid lipid associated protein PAP/fibrillin; Arabidopsis homologue is in plastoglobuli (PMID: 16461379). Previously annotated as PLAP7	PLAP7	AT4G22240.1		Plastid-lipid associated protein PAP / fibrillin family protein	PF04755					GO:0005198,GO:0009507
Cre08.g380100.t2.1	2677	2870	2605	2685	5490	5960	2745	3111	2600	2847	5755	6250	-0.104627	1.03572
Cre01.g046850.t1.2	2676	2991	2959	3903	3350	4069	2745	3243	2952	4137	3512	4267	0.243676	0.377528			AT5G50870.1	UBC27	ubiquitin-conjugating enzyme 27	PF00179,PF00627	PTHR24067:SF28,PTHR24067	KOG0418	6.3.2.19	K04649	GO:0016881,GO:0005515
Cre17.g746547.t1.1	2672	2590	3037	3055	2314	2551	2741	2807	3031	3238	2425	2676	0.176175	-0.121134			AT2G42380.2	ATBZIP34,BZIP34	Basic-leucine zipper (bZIP) transcription factor family protein	PF00170					GO:0003700,GO:0006355,GO:0043565,GO:0046983
Cre04.g217976.t1.1	2671	2768	3122	3111	2487	2581	2740	3001	3115	3298	2607	2707	0.159603	-0.111684
Cre10.g434950.t1.2	2669	2985	3611	3097	2845	3160	2738	3236	3603	3285	2983	3317	0.205516	0.0767506
Cre06.g282900.t1.2	2669	3212	4794	4713	3710	4047	2737	3482	4783	4996	3889	4244	0.653128	0.387083						PF09755	PTHR15276			K09288
Cre02.g095057.t1.1	2668	2585	3650	2866	2738	2702	2737	2802	3642	3038	2870	2834	0.270206	0.0422721						PF07282	PTHR23257,PTHR23257:SF99
Cre09.g417076.t1.1	2671	2140	2061	2228	2375	2262	2736	2315	2056	2359	2487	2367	-0.194307	-0.0572481
Cre09.g393617.t1.1	2668	2317	2902	2730	2733	2611	2735	2510	2896	2893	2864	2736	0.142316	0.0945453
Cre14.g623439.t3.1	2667	2729	3536	2810	2483	2673	2735	2958	3529	2978	2603	2802	0.192766	-0.0749308			AT1G56700.1		Peptidase C15, pyroglutamyl peptidase I-like	PF01470	PTHR23402,PTHR23402:SF1				GO:0006508
Cre08.g359350.t1.2	2661	2733	3366	2650	2823	2972	2729	2963	3358	2809	2960	3116	0.115804	0.0942828		CARB1	AT5G35360.1	CAC2	acetyl Co-enzyme a carboxylase biotin carboxylase subunit	PF02785,PF02786,PF00289	PTHR18866,PTHR18866:SF55		6.3.4.14,6.4.1.2	K01961	GO:0016874,GO:0003824,GO:0005524,GO:0008152
Cre03.g205200.t1.2	2659	2619	3511	2786	2705	2676	2727	2839	3503	2952	2836	2806	0.213711	0.0193968						PF07282	PTHR23257,PTHR23257:SF99
Cre16.g681353.t1.1	2658	2678	3695	3001	2773	2806	2725	2903	3687	3182	2906	2942	0.287431	0.0552965
Cre13.g579700.t1.2	2661	1863	1399	1774	2107	1776	2724	2014	1396	1877	2206	1858	-0.533535	-0.221356
Cre09.g386752.t1.1	2655	2624	3950	3093	2826	2916	2723	2846	3942	3279	2963	3057	0.374746	0.112446
Cre15.g637183.t1.1	2656	2712	4132	3577	3776	4011	2723	2936	4123	3789	3962	4205	0.483598	0.529331
Cre01.g003250.t1.1	2653	2546	3308	2632	2644	2544	2721	2760	3301	2790	2771	2668	0.152059	-0.0111194						PF07282	PTHR23257,PTHR23257:SF99
Cre01.g003500.t1.2	2669	1702	1267	1582	2066	1730	2720	1831	1262	1662	2155	1801	-0.638041	-0.202128		MSH2	AT5G54440.1	AtTRS130,CLUB	CLUB
Cre16.g684500.t1.2	2652	2626	3499	2888	2715	2704	2720	2847	3491	3061	2846	2835	0.235169	0.0294778						PF07282	PTHR23257,PTHR23257:SF99
Cre06.g261300.t1.2	2650	2656	3750	3104	2871	2911	2717	2879	3742	3290	3009	3052	0.329584	0.115464			AT5G59470.1		Mannose-P-dolichol utilization defect 1 protein	PF04193	PTHR12226:SF2,PTHR12226	KOG3211
Cre16.g689300.t1.1	2653	2301	2797	2611	2615	2612	2716	2490	2789	2764	2737	2735	0.0930596	0.0720623	Serine/Threonine protein kinase. Previously annotated as STPK24 and PTK27 (for protein tyrosine kinase)		AT2G17700.1		ACT-like protein tyrosine kinase family protein	PF07714	PTHR23257				GO:0004672,GO:0006468
Cre01.g002203.t1.1	2650	1757	1220	1526	2127	2199	2716	1897	1217	1611	2228	2304	-0.706105	-0.0257129
Cre05.g232500.t1.1	2656	1888	1279	1697	2115	1732	2714	2036	1274	1789	2210	1808	-0.63301	-0.241744	Cd00130, PAS, PAS domain; PAS motifs appear in archaea, eubacteria and eukarya. Probably the most surprising identification of a PAS domain was that in EAG-like K+-channels. PAS domains have been found to bind ligands, and to act as sensors for light and						PTHR10919:SF179,PTHR10919
Cre05.g232500.t2.1	2656	1892	1278	1698	2117	1734	2714	2041	1273	1790	2211	1810	-0.63404	-0.241557	Cd00130, PAS, PAS domain; PAS motifs appear in archaea, eubacteria and eukarya. Probably the most surprising identification of a PAS domain was that in EAG-like K+-channels. PAS domains have been found to bind ligands, and to act as sensors for light and						PTHR10919:SF179,PTHR10919
Cre06.g257450.t1.2	2646	3080	4592	3805	3081	3541	2714	3339	4582	4033	3230	3714	0.509264	0.198185	Vacuolar H(+)-ATPase V0 sector, c/c\' subunits, vacuolar ATP synthase 16 kDa proteolipid subunit		AT1G19910.1	ATVHA-C2,AVA-2PE,AVA-P2	ATPase, F0/V0 complex, subunit C protein	PF00137	PTHR10263	KOG0232	3.6.3.14	K02155	GO:0015078,GO:0015991,GO:0033177
Cre01.g050950.t1.2	2645	2689	2113	1912	2061	2108	2713	2915	2108	2027	2160	2210	-0.44471	-0.364665			AT1G74470.1		Pyridine nucleotide-disulphide oxidoreductase family protein	PF01494	PTHR10617:SF9,PTHR10617		1.3.1.83	K10960	GO:0004497,GO:0055114
Cre01.g020223.t1.1	2653	2119	1793	1964	2605	2199	2713	2289	1787	2072	2723	2298	-0.374362	0.00541275		FUM2	AT5G50950.2	FUM2	FUMARASE 2	PF10415,PF00206	PTHR11444:SF1,PTHR11444	KOG1317	4.2.1.2	K01679	GO:0006099,GO:0016829
Cre02.g102650.t1.1	2643	2275	1449	1665	1759	1590	2711	2467	1446	1765	1843	1667	-0.689219	-0.560629			AT1G08720.1	ATEDR1,EDR1	Protein kinase superfamily protein	PF00069	PTHR23257:SF361,PTHR23257	KOG1187			GO:0004672,GO:0005524,GO:0006468
Cre07.g343700.t1.2	2638	2760	3295	2998	3216	3280	2705	2992	3288	3178	3372	3440	0.182448	0.257574	Dihydrolipoamide succinyltransferase (EC 2.3.1.61); 2-oxoglutarate dehydrogenase, E2 component; probable mitochondrial targeting		AT4G26910.2		Dihydrolipoamide succinyltransferase	PF00364,PF00198	PTHR23151	KOG0559	2.3.1.61	K00658	GO:0008152,GO:0008415
Cre02.g111050.t1.1	2644	2715	2950	2772	2741	2733	2705	2932	2940	2927	2864	2859	0.0576516	0.021731	Belongs to AMT1 family (Amt1;7 or Amt1:7); two different splicing variants have been found for this gene, this one is AMT7.a (Amt1;7a), the longest one (AY588244); was AMT1G.a; belongs to AMT1 family (Amt1;7 or Amt1.7); two different splicing variants hav		AT3G24300.1	AMT1;3,ATAMT1;3	ammonium transporter 1;3	PF00909	PTHR11730:SF12,PTHR11730	KOG0682			GO:0008519,GO:0016020,GO:0072488
Cre03.g145167.t1.1	2636	2712	3886	3616	2893	3088	2704	2938	3877	3833	3034	3238	0.450383	0.152451							PTHR11439:SF123,PTHR11439
Cre09.g397771.t1.1	2644	1809	1305	1649	2094	1736	2698	1948	1300	1736	2185	1809	-0.613819	-0.218353
Cre11.g467527.t1.1	2630	2711	3733	3110	2940	3252	2698	2939	3725	3297	3083	3410	0.316858	0.203893	Cytochrome P450, CYP710 superfamily, CYP710A family. Cytochrome P450 CYP710A encodes the sterol C-22 desaturase in Arabidopsis and tomato [PMID: 16531502]. CYP61 of fungi also encodes a C-22 desaturase, and these sequences probably share a common ancesto		AT2G28860.1	CYP710A4	cytochrome P450, family 710, subfamily A, polypeptide 4	PF00067	PTHR24286,PTHR24286:SF14	KOG0157		K09832	GO:0005506,GO:0009055,GO:0016705,GO:0020037
Cre44.g760747.t1.1	2631	2824	6332	5877	3520	4454	2698	3062	6318	6230	3690	4671	1.12347	0.537707
Cre16.g684022.t1.2	2637	1873	1438	1733	2210	1784	2696	2023	1433	1829	2311	1865	-0.532391	-0.176524
Cre09.g386741.t1.1	2629	3068	3513	3283	2683	3157	2694	3326	3506	3477	2811	3306	0.213877	0.0229437
Cre17.g710254.t1.2	2626	2701	3533	2795	2486	2680	2693	2928	3526	2963	2606	2810	0.207163	-0.0536875
Cre05.g233050.t1.2	2620	3123	3759	3280	3413	3994	2687	3386	3751	3476	3578	4189	0.251083	0.354903	Flagellar Associated Protein, found in the flagellar proteome [PMID: 15998802]	FAP162
Cre10.g452050.t1.2	2620	2832	1178	929	1488	1651	2686	3069	1175	985	1560	1731	-1.41376	-0.806676		LHCA4	AT3G47470.1	CAB4,LHCA4	light-harvesting chlorophyll-protein complex I subunit A4	PF00504	PTHR21649			K08910	GO:0009765,GO:0016020
Cre12.g523850.t1.2	2609	2457	2672	2114	2694	2604	2676	2663	2666	2241	2824	2731	-0.12165	0.057092	Core I subunit of mitochondrial Complex III (ubiquinol:cytochrome c oxidoreductase) [PMID: 12746537]; putative mitochondrial processing peptidase, beta subunit (MPPB), identified in proteomic survey of mitochondrial membranes [PMID: 15710684]	QCR1	AT3G02090.1	MPPBETA	Insulinase (Peptidase family M16) protein	PF00675,PF05193	PTHR11851:SF58,PTHR11851	KOG0960	3.4.24.64	K01412	GO:0004222,GO:0006508,GO:0008270
Cre04.g213950.t1.1	2619	1925	1359	1719	2097	1740	2676	2077	1354	1812	2190	1816	-0.586584	-0.246594	Scavenger receptor cysteine-rich protein; contains ligand-binding SRCR domain found in speract/scavenger receptor (PMID: 14995912)		AT5G10020.1		Leucine-rich receptor-like protein kinase family protein	PF00530	PTHR19331:SF421,PTHR19331	KOG4462			GO:0005044,GO:0016020
Cre16.g681351.t1.2	2608	2282	2077	2434	2744	2479	2674	2474	2072	2579	2877	2600	-0.146444	0.0892629
Cre09.g393850.t1.1	2614	1841	1319	1676	2067	1723	2673	1988	1315	1768	2160	1800	-0.596061	-0.235276	Putative mitogen-activated protein kinase kinase kinase homolog 2. MOT23; identified by comparative genomics as being present only in organisms having motile (MOT) cilia		AT5G38210.1		Protein kinase family protein	PF00069	PTHR23257	KOG0192			GO:0004672,GO:0005524,GO:0006468
Cre06.g278107.t1.1	2612	1782	1370	1686	2000	1690	2670	1923	1366	1779	2090	1765	-0.546371	-0.252669
Cre06.g278107.t2.1	2611	1780	1369	1691	2000	1686	2669	1921	1365	1784	2090	1760	-0.543702	-0.253467
Cre02.g077800.t1.2	2602	2542	1963	1972	1482	1477	2669	2756	1958	2089	1553	1549	-0.422463	-0.806263
Cre09.g398800.t1.2	2596	2519	3508	2786	2652	2613	2663	2731	3500	2952	2780	2740	0.258556	0.0333139						PF07282	PTHR23257,PTHR23257:SF99
Cre01.g013700.t2.1	2593	2912	6077	4693	5322	5777	2659	3156	6064	4975	5579	6059	0.924574	1.00076			AT5G57490.1	ATVDAC4,VDAC4	voltage dependent anion channel 4	PF01459	PTHR11743:SF24,PTHR11743	KOG3126			GO:0005741,GO:0006820,GO:0008308,GO:0044070,GO:0055085
Cre06.g287850.t1.2	2593	2484	3267	2694	2635	2597	2659	2694	3260	2854	2762	2723	0.191823	0.0352517
Cre06.g287850.t2.1	2592	2485	3266	2691	2633	2595	2658	2695	3259	2851	2760	2721	0.190772	0.0340769
Cre08.g362050.t1.2	2592	1973	898	1591	1886	1357	2658	2138	896	1686	1977	1424	-0.893465	-0.495947	Flagella Associated Membrane Protein with PAS sensory domain; found in the flagellar proteome [PMID: 15998802]; FAP153 likely is a part of FAP49	FAP49					PTHR10919:SF179,PTHR10919
Cre01.g025850.t1.2	2593	2217	2136	2336	2589	2495	2653	2398	2130	2470	2709	2610	-0.134865	0.0747083			AT1G14520.1	MIOX1	myo-inositol oxygenase 1	PF05153	PTHR12588	KOG1573	1.13.99.1	K00469	GO:0005506,GO:0005737,GO:0019310,GO:0050113,GO:0055114
Cre08.g381400.t1.2	2599	1842	1301	1694	2099	1779	2653	1985	1296	1783	2191	1857	-0.591015	-0.196406							PTHR13244
Cre04.g219925.t1.1	2590	2572	2807	2662	2529	2731	2653	2782	2799	2817	2646	2859	0.0473156	0.0184115
Cre14.g630700.t2.1	2581	3163	3660	4121	3076	3791	2649	3431	3653	4370	3226	3978	0.400285	0.244794						PF07699	PTHR22727
Cre16.g691439.t1.2	2582	2572	3726	2935	2752	2793	2648	2789	3717	3110	2885	2929	0.328512	0.0967291
Cre02.g143150.t1.1	2588	1886	1356	1680	2206	1767	2641	2032	1350	1766	2299	1839	-0.584564	-0.175337
Cre01.g031550.t1.1	2574	2473	3446	2724	2617	2585	2640	2680	3438	2886	2743	2710	0.249578	0.0356565						PF07282,PF00149	PTHR23257,PTHR23257:SF99	KOG0371			GO:0016787
Cre01.g018800.t1.2	2574	2309	2374	1904	2513	2335	2640	2504	2369	2018	2634	2448	-0.229628	-0.0171769	Subunit 6 of the mitochondrial F1F0-ATP synthase; [= yeast and bovine ATPA subunit]; part of the F0 sector		AT2G07741.1		ATPase, F0 complex, subunit A protein	PF00119	PTHR11410		3.6.3.14	K02126	GO:0015078,GO:0015986,GO:0045263
Cre07.g325718.t1.1	2580	2552	3070	2909	2981	2938	2640	2760	3061	3076	3118	3074	0.184624	0.197646
Cre01.g044100.t1.2	2572	2165	1674	1899	2630	2207	2638	2347	1670	2013	2757	2314	-0.436892	0.0248099	Beta-Amylase (alpha 1,4-glucan maltohydrolase; EC 3.2.1.2) hydrolyzes the alpha 1,4-glucosidic linkages of starch from the nonreducing ends. Previously annotated as AMYB3	AMYB3	AT2G32290.1	BAM6,BMY5	beta-amylase 6	PF01373					GO:0000272,GO:0016161
Cre05.g232004.t1.1	2579	1800	1234	1639	2008	1652	2636	1943	1230	1730	2099	1725	-0.629368	-0.259908						PF00035					GO:0003725,GO:0005622
Cre12.g510050.t1.2	2569	2538	2421	2195	2817	2678	2635	2751	2416	2326	2953	2808	-0.183676	0.0971748	Copper target homolog 1 protein, chloroplast precursor, functional variant produced under copper and/or oxygen sufficient conditions [GI:15650866; PMID: 11910013; PMID: 14673103]; also named CHL27B; Mg-protoporphyrin IX monomethyl ester (oxidative) cyclas	CTH1	AT3G56940.1	ACSF,CHL27,CRD1	dicarboxylate diiron protein, putative (Crd1)	PF02915			1.14.13.81	K04035	GO:0046872
Cre10.g440700.t1.1	2566	2606	3029	2826	2955	3145	2631	2824	3022	2995	3098	3297	0.141348	0.229257			AT2G04690.1		Pyridoxamine 5\'-phosphate oxidase family protein		PTHR13343	KOG3374
Cre13.g566200.t1.2	2567	2221	1817	1943	2342	2268	2629	2403	1812	2055	2451	2374	-0.37975	-0.0603421		CGL112	AT2G25900.1	ATCTH,ATTZF1	Zinc finger C-x8-C-x5-C-x3-H type family protein	PF00642	PTHR14493,PTHR14493:SF17				GO:0003676,GO:0008270
Cre03.g159100.t1.2	2569	2418	3363	2980	2955	2870	2628	2612	3353	3151	3089	3001	0.311767	0.217107
Cre07.g325718.t2.1	2566	2556	3084	2909	3002	2944	2625	2764	3075	3076	3139	3081	0.190732	0.206896
Cre03.g156250.t1.2	2560	3123	3854	3295	2849	3199	2625	3385	3846	3493	2986	3355	0.288123	0.0772824		FAP186	AT3G43230.1		RING/FYVE/PHD-type zinc finger family protein	PF04366	PTHR15629,PTHR15629:SF2
Cre09.g386600.t2.1	2558	2551	3820	3217	3357	3648	2624	2766	3812	3410	3520	3826	0.422055	0.446738
Cre06.g302400.t1.1	2559	2338	2923	2332	2431	2278	2624	2534	2916	2471	2548	2388	0.062612	-0.0635283						PF07282	PTHR23257,PTHR23257:SF99
Cre09.g386600.t1.1	2558	2551	3820	3217	3357	3648	2624	2766	3812	3410	3520	3826	0.422154	0.446637
Cre12.g483850.t1.2	2557	3402	5761	5265	3851	5103	2623	3688	5748	5581	4037	5352	0.844313	0.573186
Cre04.g228250.t1.1	2553	2465	3512	2786	2618	2575	2619	2672	3504	2953	2744	2700	0.287282	0.0411646
Cre14.g634236.t3.1	2553	1888	1356	1229	1359	936	2619	2050	1353	1303	1423	980	-0.813826	-0.957995
Cre10.g422900.t1.1	2554	2077	1557	1691	1864	1634	2618	2251	1553	1792	1954	1714	-0.541816	-0.408958			AT2G17700.1		ACT-like protein tyrosine kinase family protein	PF00069,PF07714	PTHR23257				GO:0004672,GO:0005524,GO:0006468
Cre07.g325718.t3.1	2558	2549	3063	2889	2987	2938	2617	2756	3054	3054	3124	3075	0.18508	0.206065
Cre16.g666550.t1.1	2551	2765	3316	2894	2641	2706	2617	2998	3309	3068	2769	2837	0.183464	-0.00224287	Conserved expressed SOUL heme binding protein; N-terminal (possibly lacking in alternatively spliced form) similar to unknown cyanobacterial protein; C-terminus similar to SOUL protein, putative heme-binding domain		AT5G20140.1		SOUL heme-binding family protein	PF04832,PF10184	PTHR11220,PTHR11220:SF1
Cre10.g425350.t1.2	2560	1776	1360	1639	2029	1695	2616	1916	1356	1728	2119	1769	-0.555412	-0.22131			AT2G14440.1		Leucine-rich repeat protein kinase family protein	PF00069,PF07714	PTHR23257				GO:0004672,GO:0005524,GO:0006468
Cre03.g207500.t2.1	2551	2412	2357	2245	2579	2463	2616	2615	2351	2379	2704	2583	-0.144895	0.0155414
Cre04.g217953.t1.1	2558	1768	1297	1639	2033	1690	2616	1910	1293	1730	2126	1766	-0.582327	-0.217783			AT1G22760.1	PAB3	poly(A) binding protein 3	PF00076	PTHR15241				GO:0003676
Cre17.g731800.t1.2	2550	2240	1943	1683	1623	1446	2615	2428	1938	1784	1702	1517	-0.438243	-0.648273						PF07648	PTHR10913,PTHR10913:SF5
Cre13.g606450.t1.2	2549	2475	3532	2785	2632	2593	2614	2684	3524	2951	2759	2719	0.289328	0.0480944						PF07282
Cre01.g029250.t1.2	2546	2748	3395	3323	3582	3876	2611	2980	3388	3523	3755	4065	0.305551	0.483896	Related to phenylalanine hydroxylase and tryptophan monooxygenase, not usually found in angiosperms					PF00351	PTHR11473		1.14.16.1	K00500	GO:0016714,GO:0055114,GO:0004497,GO:0005506,GO:0009072
Cre03.g174650.t1.2	2545	2463	3474	2759	2617	2569	2610	2670	3466	2924	2743	2694	0.2752	0.0422324							PTHR23257,PTHR23257:SF99
Cre11.g477625.t1.1	2553	1912	1338	1578	1943	1662	2609	2064	1333	1664	2030	1735	-0.640812	-0.31146			AT5G13630.1	ABAR,CCH,CCH1,CHLH,GUN5	magnesium-chelatase subunit chlH, chloroplast, putative / Mg-protoporphyrin IX chelatase, putative (CHLH)	PF11965,PF02514	PTHR23304:SF77,PTHR23304				GO:0016851,GO:0009058
Cre12.g492550.t1.1	2553	1804	1271	1645	2026	1654	2608	1946	1266	1734	2116	1727	-0.601933	-0.244739
Cre14.g634236.t2.1	2541	1872	1358	1226	1351	926	2607	2032	1354	1300	1415	970	-0.805393	-0.96
Cre01.g013700.t1.2	2542	2809	5968	4582	5184	5597	2607	3045	5956	4858	5434	5870	0.935997	1.00002			AT5G57490.1	ATVDAC4,VDAC4	voltage dependent anion channel 4	PF01459	PTHR11743:SF24,PTHR11743	KOG3126			GO:0005741,GO:0006820,GO:0008308,GO:0044070,GO:0055085
Cre12.g492550.t2.1	2551	1801	1271	1640	2027	1652	2606	1943	1266	1729	2117	1724	-0.603109	-0.243956
Cre14.g634236.t1.1	2540	1872	1357	1226	1350	925	2606	2032	1354	1301	1414	969	-0.805197	-0.960477
Cre03.g172300.t1.2	2539	2748	2612	2231	2440	2614	2604	2979	2606	2365	2558	2742	-0.167441	-0.0752978	Similar to mitochondrial phosphate carrier, mitochondrial inner membrane protein, transfers inorganic phosphate into matrix; this is a minor isoform generated by an intron in exon one, with non-canonical splice sites (CT/CG); different N-terminal sequence		AT5G14040.1	PHT3;1	phosphate transporter 3;1	PF00153	PTHR24089:SF22,PTHR24089	KOG0767
Cre02.g111300.t1.1	2538	2674	2526	2446	2188	2386	2603	2900	2520	2593	2294	2502	-0.10595	-0.198372
Cre02.g111300.t2.1	2538	2674	2526	2446	2188	2386	2603	2900	2520	2593	2294	2502	-0.10595	-0.198372
Cre12.g542750.t1.1	2537	2582	3991	3484	3443	3899	2602	2799	3982	3693	3609	4088	0.506996	0.511121
Cre04.g223876.t1.1	2537	2389	2372	2029	2155	2051	2602	2590	2367	2150	2259	2151	-0.200911	-0.235812
Cre12.g514050.t1.2	2533	2221	1768	1588	2655	2445	2598	2408	1764	1683	2783	2564	-0.538439	0.0951984	Glutamate synthase, ferredoxin-dependent . Also known as CRFG3 (genbank id # AF135592) Could be chloroplast targeted (see model notes)		AT5G04140.1	FD-GOGAT,GLS1,GLU1,GLUS	glutamate synthase 1	PF01645,PF04898,PF01493,PF00310	PTHR11938:SF55,PTHR11938	KOG0399	1.4.7.1	K00284	GO:0006537,GO:0015930,GO:0006807,GO:0055114,GO:0008152,GO:0016491
Cre08.g380600.t1.1	2529	2428	2657	2808	2695	2585	2593	2632	2651	2976	2825	2711	0.106807	0.0831785			AT4G24740.1	AFC2,AME1,FC2	FUS3-complementing gene 2	PF00069	PTHR24058:SF30,PTHR24058	KOG0671	2.7.12.1	K08287	GO:0004672,GO:0005524,GO:0006468
Cre03.g199199.t1.1	2530	2498	3603	2971	3072	3054	2593	2710	3595	3150	3220	3201	0.347215	0.276142						PF07282
Cre09.g404000.t1.1	2523	2508	3959	3052	3446	3559	2587	2719	3950	3235	3612	3732	0.437291	0.468857		CPLD59	AT5G53490.3		Tetratricopeptide repeat (TPR)-like superfamily protein	PF00805
Cre06.g256800.t1.1	2530	2531	3280	2947	2976	2909	2585	2733	3269	3113	3109	3041	0.263397	0.209717			AT4G27910.1	ATX4,SDG16	SET domain protein 16
Cre06.g256800.t2.1	2530	2531	3280	2947	2977	2908	2585	2733	3269	3113	3109	3040	0.263283	0.209589			AT4G27910.1	ATX4,SDG16	SET domain protein 16
Cre09.g387400.t1.1	2527	1786	1255	1648	1995	1653	2583	1927	1251	1738	2084	1726	-0.593757	-0.24323	Homologous to eukaryotic DNA polymerase zeta. Involved in bypass synthesis/translesion synthesis/mutagenic DNA replication; a class B polymerase. See Burgers et al. (2001) (PMID: 11579108). Previously annotated as POLZ1		AT1G67500.2	ATREV3,REV3	recovery protein 3	PF00136,PF03104	PTHR10322,PTHR10322:SF5		2.7.7.7	K02350	GO:0000166,GO:0003677,GO:0003887,GO:0006260
Cre09.g401886.t1.1	2518	2469	3114	2349	2756	2604	2582	2677	3107	2490	2889	2731	0.0899831	0.0958598	L-ascorbate peroxidase, heme-containing. Previously annotated as CCPR1 for cytochrome c peroxidase		AT4G35000.1	APX3	ascorbate peroxidase 3	PF00141			1.11.1.5	K00428	GO:0004601,GO:0006979,GO:0020037,GO:0055114
Cre03.g193300.t1.2	2518	2841	3176	2932	3148	3420	2582	3081	3169	3108	3300	3587	0.148474	0.282395		CPLD56	AT4G11570.1		Haloacid dehalogenase-like hydrolase (HAD) superfamily protein		PTHR18901	KOG2914
Cre12.g530900.t1.2	2511	2443	2091	1966	1869	1850	2576	2648	2087	2084	1959	1940	-0.324666	-0.421605			AT2G01320.3		ABC-2 type transporter family protein	PF01061,PF00005	PTHR19241,PTHR19241:SF89	KOG0061		K05681	GO:0016020,GO:0005524,GO:0016887
Cre03.g153306.t1.2	2520	1739	1154	1515	1958	1553	2576	1877	1150	1598	2046	1622	-0.696862	-0.279914
Cre02.g141926.t1.1	2510	2456	3205	3058	2485	2517	2574	2662	3198	3242	2605	2640	0.298332	0.00216786			AT3G01490.1		Protein kinase superfamily protein	PF00069	PTHR23257:SF370,PTHR23257				GO:0004672,GO:0005524,GO:0006468
Cre05.g243700.t1.1	2515	1744	1369	1642	2016	1645	2572	1884	1364	1733	2107	1718	-0.52467	-0.220104
Cre02.g141926.t2.1	2506	2452	3204	3055	2483	2517	2570	2658	3197	3238	2603	2639	0.299861	0.00392951			AT3G01490.1		Protein kinase superfamily protein	PF00069	PTHR23257:SF370,PTHR23257				GO:0004672,GO:0005524,GO:0006468
Cre07.g326300.t1.2	2510	1771	1248	1631	1993	1635	2564	1909	1243	1720	2082	1707	-0.594402	-0.239693
Cre16.g689650.t1.2	2497	3085	3927	3646	3310	3957	2561	3344	3919	3865	3470	4150	0.39838	0.367813	Expressed Protein. Conserved protein. Similar to Aut7p/Apg8p, an ubiquitin-like protein that is conjugated to other proteins during autophagy A microtubule-associated protein		AT2G05630.1	ATG8D	Ubiquitin-like superfamily protein	PF02991	PTHR10969,PTHR10969:SF17	KOG1654		K08341
Cre10.g430750.t1.1	2494	2577	2675	2460	2834	2939	2558	2794	2669	2608	2971	3083	-0.0202375	0.177719			AT2G38090.1		Duplicated homeodomain-like superfamily protein	PF00249	PTHR25040:SF29,PTHR25040
Cre17.g711526.t1.1	2496	2489	3549	3005	2845	3064	2558	2696	3541	3185	2982	3211	0.356205	0.237131
Cre12.g493404.t1.1	2489	2071	2369	2471	2282	1825	2553	2245	2363	2619	2392	1913	0.0544561	-0.156376			AT3G26570.1	ORF02,PHT2;1	phosphate transporter 2;1	PF01384	PTHR11101:SF7,PTHR11101				GO:0005315,GO:0006817,GO:0016020
Cre16.g675525.t1.1	2488	2761	4067	3409	2954	3382	2551	2993	4058	3614	3096	3547	0.468636	0.260801
Cre09.g386300.t1.2	2486	2406	3576	2720	2668	2627	2550	2608	3568	2882	2796	2754	0.322795	0.105946						PF07282	PTHR23257,PTHR23257:SF99
Cre11.g476750.t1.2	2482	2256	2373	1978	2759	2359	2546	2446	2368	2096	2892	2473	-0.161364	0.104046	Ferredoxin-NADP reductase, chloroplast precursor; involved in photosynthetic linear, and possibly in cyclic, electron flow; major isoform. Has similarities to the cytochrome P450 CYP102 superfamily, CYP102A family	FNR1	AT4G05390.1	ATRFNR1,RFNR1	root FNR 1	PF00175	PTHR19384:SF1,PTHR19384	KOG0534	1.18.1.2	K02641	GO:0016491,GO:0055114
Cre12.g501400.t1.1	2479	2437	3524	2752	2604	2592	2543	2642	3516	2916	2730	2718	0.310926	0.0715273
Cre05.g234976.t1.1	2475	2453	2477	2744	2367	2339	2538	2659	2472	2909	2481	2453	0.0499758	-0.0749306
Cre17.g712200.t1.1	2483	2458	3241	2962	2839	2816	2536	2651	3230	3126	2963	2941	0.293304	0.186533			AT5G57990.1	UBP23	ubiquitin-specific protease 23	PF02809,PF00443	PTHR24619:SF185,PTHR24619		3.1.2.15	K11850	GO:0004221,GO:0006511
Cre17.g712200.t2.1	2482	2455	3242	2966	2840	2813	2535	2647	3231	3131	2964	2938	0.295808	0.187673			AT5G57990.1	UBP23	ubiquitin-specific protease 23	PF02809,PF00443	PTHR24619:SF185,PTHR24619		3.1.2.15	K11850	GO:0004221,GO:0006511
Cre04.g223000.t1.1	2479	1665	1189	1499	1991	1588	2534	1797	1185	1580	2079	1657	-0.647444	-0.212995			AT2G46560.1		transducin family protein / WD-40 repeat family protein	PF12234	PTHR13950,PTHR13950:SF7
Cre15.g638300.t1.1	2479	1941	1690	1876	2120	1946	2534	2096	1685	1980	2216	2034	-0.337114	-0.123275	RAP-domain containing protein. The RNA-binding RAP domain consists of multiple blocks of charged and aromatics residues and is predicted to be composed of alpha helical and beta strand structures. Previously annotated as CLR10, but mapping is ambiguous	OPR75				PF08373
Cre07.g315750.t1.2	2467	2750	5006	4403	4604	5575	2530	2981	4995	4667	4826	5846	0.810045	0.953471			AT5G06060.1		NAD(P)-binding Rossmann-fold superfamily protein	PF00106	PTHR24322	KOG0725			GO:0008152,GO:0016491
Cre03.g146507.t1.1	2466	2532	3694	3008	2732	3035	2529	2745	3686	3188	2865	3182	0.382348	0.197206	Similar to serine palmitoyltransferase, first step in sphingolipid biosynthesis		AT4G36480.1	ATLCB1,EMB2779,FBR11,LCB1	long-chain base1	PF00155	PTHR13693:SF2,PTHR13693	KOG1358	2.3.1.50	K00654	GO:0009058,GO:0016769,GO:0030170
Cre05.g234976.t2.1	2466	2455	2485	2793	2361	2342	2529	2662	2479	2961	2475	2456	0.0674993	-0.0741953
Cre08.g360801.t1.1	2463	2533	2377	1964	2765	2680	2527	2749	2373	2082	2902	2811	-0.244137	0.114815			AT3G10970.2		Haloacid dehalogenase-like hydrolase (HAD) superfamily protein		PTHR18901
Cre06.g264200.t1.2	2462	2767	3600	3224	3246	3608	2525	3000	3592	3418	3403	3784	0.343459	0.379491	Iron-sulfur subunit of mitochondrial succinate dehydrogenase [ubiquinone] (complex II), precursor of iron-sulfur protein, (Ip, iron-sulfur subunit of complex II); SDHB		AT5G40650.1	SDH2-2	succinate dehydrogenase 2-2		PTHR11921	KOG3049	1.3.5.1	K00235
Cre11.g472226.t1.1	2459	2495	2451	2355	4706	4864	2521	2704	2446	2496	4933	5098	-0.0804786	0.940807			AT2G22720.2		SPT2 chromatin protein	PF03372,PF00078	PTHR13078,PTHR13078:SF14	KOG1995			GO:0003723,GO:0003964,GO:0006278
Cre06.g296650.t1.2	2457	2399	3468	2716	2550	2530	2520	2601	3460	2878	2674	2653	0.307619	0.056859
Cre12.g486300.t1.2	2453	2779	3435	2505	2094	2562	2516	3013	3428	2655	2195	2686	0.137716	-0.179784		PSAL	AT4G12800.1	PSAL	photosystem I subunit l	PF02605				K02699	GO:0009522,GO:0009538,GO:0015979
Cre02.g096650.t1.2	2467	1740	1264	1532	2008	1607	2515	1872	1258	1609	2092	1673	-0.613549	-0.22082
Cre14.g617200.t1.1	2462	1795	1253	1623	1988	1643	2513	1935	1248	1710	2075	1714	-0.588685	-0.231638	Member of a family of proteins [PMID: 16720695, 16622701] related to Volvox carteri RegA, which is a putative transcription repressor [PMID: 9895312] containing a SAND domain (IPR000770 SAND; PF01342).					PF01342	PTHR24223,PTHR24223:SF223				GO:0003677,GO:0005634
Cre03.g181150.t1.1	2450	3596	3314	3381	2564	3567	2513	3899	3307	3584	2688	3741	0.10395	0.00381642	Dynein arm light chain 8, LC8 [PMID: 7744782; PMID: 9585416]; fla14 and pf5 are mutants at this locus [PMID: 19696030]. This dynein is shared by inner and outer arms and found in the cytoplasm. Matsuo et al. 2008 [PMID: 18334618] reported that the roc10	DLL1	AT4G15930.1		Dynein light chain type 1 family protein	PF01221	PTHR11886,PTHR11886:SF21	KOG3430		K10418	GO:0005875,GO:0007017
Cre13.g581600.t1.2	2448	2188	2446	1922	2515	2304	2511	2372	2441	2037	2637	2416	-0.124904	0.0493608	Mitochondrial ATP synthase associated protein 4; unknown evolutionary origin [PMID: 11744727, PMID: 15710684]
Cre01.g010832.t1.1	2443	2378	3859	3960	2474	2498	2506	2578	3851	4197	2594	2619	0.662731	0.0362527			AT3G45310.1		Cysteine proteinases superfamily protein	PF00112,PF08246	PTHR12411:SF160,PTHR12411	KOG1543			GO:0006508,GO:0008234
Cre01.g005200.t1.1	2443	2482	3940	3363	3349	3704	2506	2691	3931	3565	3512	3884	0.528599	0.509114			AT4G18550.1		alpha/beta-Hydrolases superfamily protein	PF01764	PTHR21493,PTHR21493:SF9				GO:0004806,GO:0006629
Cre08.g369650.t1.1	2453	1775	1309	1572	2001	1689	2504	1915	1304	1655	2088	1761	-0.578807	-0.199058
Cre09.g398950.t1.2	2440	2322	3148	2488	2427	2355	2502	2517	3141	2637	2544	2469	0.203299	-0.00170413						PF07282	PTHR23257,PTHR23257:SF99
Cre14.g631451.t1.1	2438	2618	1877	2073	1787	1857	2500	2837	1872	2197	1873	1947	-0.391262	-0.482675
Cre16.g691800.t1.1	2436	2270	3186	2668	3070	3110	2499	2461	3179	2828	3219	3262	0.276634	0.385923						PF00753,PF01613	PTHR11935,PTHR11935:SF27				GO:0016787,GO:0010181,GO:0042602
Cre02.g074626.t1.1	2437	2365	3401	2673	2517	2497	2499	2565	3393	2832	2638	2618	0.29788	0.0537633
Cre04.g216737.t1.1	2442	1672	1202	1564	1919	1576	2498	1806	1198	1652	2007	1647	-0.594821	-0.236401
Cre03.g176000.t1.2	2434	2262	2797	2393	2295	2198	2497	2453	2791	2536	2406	2305	0.106134	-0.0712355
Cre11.g467705.t1.1	2435	2437	2336	2102	2208	2143	2497	2641	2330	2228	2315	2248	-0.17254	-0.17123			AT4G39080.1	VHA-A3	vacuolar proton ATPase A3	PF01496	PTHR11629,PTHR11629:SF11	KOG2189			GO:0015078,GO:0015991,GO:0033177
Cre10.g428525.t1.1	2437	2437	3591	2906	2766	3012	2497	2640	3583	3079	2898	3157	0.375322	0.237467
Cre17.g721400.t1.1	2439	1861	1582	1845	2121	1827	2496	2012	1578	1951	2219	1912	-0.35338	-0.126031
Cre08.g361950.t2.1	2430	1975	991	1704	1902	1426	2492	2140	989	1806	1994	1496	-0.72889	-0.408564	Similar to Flagellar Associated Protein FAP72 that is found in the flagellar proteome [PMID: 15998802]. Overlaps with FAP72 gene model in v3						PTHR10919:SF179,PTHR10919
Cre13.g603176.t1.1	2438	2374	2933	2711	2816	2697	2489	2559	2923	2861	2938	2814	0.196118	0.188334			AT4G28720.1	YUC8	Flavin-binding monooxygenase family protein	PF00743	PTHR23023,PTHR23023:SF8		1.14.13.8	K00485	GO:0004499,GO:0050660,GO:0050661,GO:0055114
Cre08.g361950.t1.1	2424	1970	989	1698	1897	1423	2486	2135	987	1799	1989	1492	-0.730068	-0.408598	Similar to Flagellar Associated Protein FAP72 that is found in the flagellar proteome [PMID: 15998802]. Overlaps with FAP72 gene model in v3						PTHR10919:SF179,PTHR10919
Cre12.g539201.t2.1	2422	2442	2057	2917	2505	2847	2484	2647	2052	3090	2626	2984	0.0032533	0.128877
Cre04.g217400.t1.2	2431	1736	1296	1517	2032	1690	2481	1871	1290	1596	2119	1761	-0.592569	-0.165557
Cre03.g168700.t1.2	2416	2645	3081	2755	2993	3320	2478	2867	3075	2920	3138	3482	0.1655	0.30866	Phosphoglycolate phosphatase (EC 3.1.3.18), chloroplast precursor with putative stromal localization; CO2-responsive gene; matches with published cDNA [GenBank AB091101, PMID: 11581250]. Probably a 4-nitrophenylphosphatase. Identified by Kerk et al. 200		AT5G36700.1	ATPGLP1,PGLP1	2-phosphoglycolate phosphatase 1		PTHR19288:SF6,PTHR19288	KOG2882
Cre08.g358534.t1.1	2413	2296	2444	2292	2371	2183	2475	2489	2438	2430	2485	2290	-0.0279834	-0.0558976			AT4G32890.1	GATA9	GATA transcription factor 9	PF00320,PF01426	PTHR10071:SF113,PTHR10071				GO:0003700,GO:0006355,GO:0008270,GO:0043565,GO:0003677
Cre08.g379600.t1.1	2421	1809	1488	1744	2055	1764	2474	1951	1483	1839	2148	1842	-0.4137	-0.14945			AT4G35780.1		ACT-like protein tyrosine kinase family protein	PF00069,PF07714	PTHR23257:SF294,PTHR23257	KOG0192			GO:0004672,GO:0005524,GO:0006468
Cre03.g144947.t1.1	2411	2257	2394	2363	2197	2218	2473	2446	2388	2505	2303	2326	-0.00763667	-0.087686			AT5G12850.1		CCCH-type zinc finger protein with ARM repeat domain		PTHR14493,PTHR14493:SF7
Cre09.g392319.t1.1	2409	2368	1998	1992	1422	1415	2471	2568	1993	2112	1490	1484	-0.295741	-0.760758	Hydroxyproline rich glycoprotein Vsp6; (SP)n-repeats, extracellular matrix protein (cell wall protein); resembles VSP4 [PMID: 7689882, Genbank AF382191]					PF05572
Cre12.g489900.t1.1	2408	1966	1493	1740	2315	2081	2470	2131	1489	1845	2427	2183	-0.464666	0.00278912	Protein with domain similar to isoform A [Drosophila melanogaster]	CYG54				PF00211	PTHR11920,PTHR11920:SF114				GO:0009190,GO:0016849,GO:0035556
Cre06.g278195.t1.1	2407	3022	5277	3847	4617	5018	2469	3277	5265	4078	4840	5262	0.701537	0.814211			AT1G42960.1
Cre01.g037250.t1.2	2408	2492	3393	2964	3295	3376	2469	2701	3385	3142	3454	3540	0.33629	0.435937
Cre08.g373348.t1.1	2404	2697	3059	3560	2549	2725	2466	2924	3053	3774	2673	2858	0.340994	0.0375313
Cre09.g413450.t1.1	2406	2369	3611	2660	2921	2715	2464	2564	3602	2819	3059	2844	0.352685	0.231455						PF07282
Cre02.g095137.t2.1	2402	1998	645	661	1392	1156	2463	2166	643	701	1459	1212	-1.78441	-0.7932	Pyruvate-ferredoxin oxidoreductase. COG0674, PorA, Pyruvate:ferredoxin oxidoreductase; pfam01855, Pyruvate flavodoxin/ferredoxin oxidoreductase (= NIFJ), thiamine diP-binding domain suggests it requires thiamine pyrophosphate (TPP) as a co-factor. Previ					PF01558,PF02775,PF01855,PF10371	PTHR19384,PTHR19384:SF15				GO:0016903,GO:0055114,GO:0003824,GO:0030976,GO:0016491
Cre01.g004900.t1.2	2398	2788	3042	2617	2012	2205	2460	3021	3035	2775	2109	2313	0.0841131	-0.309381						PF01965	PTHR11019,PTHR11019:SF30
Cre12.g553000.t1.2	2397	2835	3411	3071	3199	3468	2459	3073	3403	3257	3353	3637	0.267798	0.337611
Cre11.g467533.t1.1	2394	2269	3181	2614	2682	2586	2454	2458	3174	2771	2811	2712	0.27527	0.168953
Cre12.g539201.t1.1	2393	2377	2045	2820	2543	2783	2454	2577	2040	2988	2666	2918	-0.000856108	0.150632
Cre06.g304250.t1.1	2406	1738	1227	1569	2036	1661	2453	1870	1221	1648	2121	1730	-0.591239	-0.166879	Member of a family of proteins [PMID: 16720695, 16622701] related to Volvox carteri RegA, which is a putative transcription repressor [PMID: 9895312] containing a SAND domain (IPR000770 SAND; PF01342)					PF01342					GO:0003677,GO:0005634
Cre06.g254213.t1.1	2392	2574	2454	2545	4687	4966	2452	2790	2448	2697	4913	5206	-0.026919	0.948844
Cre05.g242179.t1.1	2396	1694	1370	1598	1936	1628	2449	1827	1365	1685	2022	1698	-0.48723	-0.200846						PF03009	PTHR23344				GO:0006071,GO:0008889
Cre04.g222850.t1.2	2388	2499	2325	2262	4665	4906	2449	2707	2320	2396	4890	5142	-0.128592	0.960335
Cre16.g666334.t2.1	2388	1990	2273	2024	3025	2493	2449	2157	2268	2145	3172	2614	-0.0616883	0.328945			AT3G57520.1	AtSIP2,SIP2	seed imbibition 2	PF05691
Cre08.g373346.t1.1	2385	2727	4677	4567	2826	3528	2447	2957	4667	4841	2963	3700	0.815213	0.302242
Cre07.g327450.t1.2	2381	2511	3507	3224	3032	3330	2442	2722	3500	3417	3179	3493	0.421558	0.369443	DnaJ-like protein, perhaps targeted to the chloroplast (contains N-terminal extension that is predicted by ChloroP to be chloroplast transit peptide); no homology with other proteins in protein database	DNJ34	AT5G59610.1		Chaperone DnaJ-domain superfamily protein	PF00226	PTHR24077:SF69,PTHR24077				GO:0031072
Cre10.g466650.t1.2	2380	2661	2309	2178	2187	2520	2441	2885	2304	2308	2293	2643	-0.207267	-0.109561	Flagellar Associated Protein; found in the flagellar proteome [PMID: 15998802]; in basal body proteome as BUG10 [PMID: 15964273]. Transcript upregulated during flagellar regeneration [PMID: 15738400]	FAP252	AT2G38910.1	CPK20	calcium-dependent protein kinase 20		PTHR10891,PTHR10891:SF40	KOG0027
Cre07.g341600.t1.2	2380	2614	5129	4136	4966	5335	2441	2834	5118	4385	5207	5596	0.849032	1.03392	Chloroplast GrpE homolog, nucleotide release factor, co-chaperone of HSP70B, chloroplast-targeted; first intron is alternatively spliced [PMID: 11752390] : this is isoform CGE1a, which is more prominent at lower temperatures (<30 C) than CGE1b (which cont		AT5G17710.2	EMB1241	Co-chaperone GrpE family protein	PF01025	PTHR21237,PTHR21237:SF4	KOG3003		K03687	GO:0000774,GO:0006457,GO:0042803,GO:0051087
Cre07.g341600.t2.1	2380	2616	5131	4137	4969	5337	2441	2836	5120	4386	5210	5598	0.849075	1.03419	Chloroplast GrpE homolog, nucleotide release factor, co-chaperone of HSP70B, chloroplast-targeted; first intron is alternatively spliced [PMID: 11752390] : this is isoform CGE1a, which is more prominent at lower temperatures (<30 C) than CGE1b (which cont		AT5G17710.2	EMB1241	Co-chaperone GrpE family protein	PF01025	PTHR21237,PTHR21237:SF4	KOG3003		K03687	GO:0000774,GO:0006457,GO:0042803,GO:0051087
Cre14.g620951.t1.1	2387	1728	1260	1613	1942	1639	2441	1865	1256	1702	2030	1712	-0.542017	-0.202715			AT1G06240.1		Protein of unknown function DUF455	PF04305	PTHR21496
Cre15.g635998.t1.1	2381	1621	1176	1536	1784	1489	2440	1754	1173	1627	1867	1558	-0.583059	-0.292333
Cre11.g480950.t1.2	2377	2876	4233	3731	3404	4331	2438	3118	4224	3955	3569	4542	0.557756	0.545878			AT1G20696.2	HMGB3,NFD03,NFD3	high mobility group B3	PF00505	PTHR13711	KOG0381		K10802	GO:0003677
Cre02.g087150.t1.2	2376	2310	3641	3169	3391	3472	2437	2505	3633	3359	3555	3642	0.500706	0.542509
Cre03.g162850.t1.1	2374	2777	2665	2387	2264	2709	2435	3011	2659	2531	2373	2841	-0.069445	-0.0626998	Flagellar Associated Protein; found in the flagellar proteome [PMID: 15998802]; transcript upregulated during flagellar regeneration [PMID: 15738400]	FAP292
Cre13.g586650.t1.1	2373	2078	1335	1817	1800	1557	2434	2253	1332	1925	1886	1633	-0.524863	-0.413104						PF00989	PTHR10919:SF179,PTHR10919				GO:0006355
Cre13.g589600.t1.2	2378	2312	3016	2779	2752	2731	2433	2499	3007	2939	2878	2856	0.269981	0.217669
Cre06.g278297.t1.1	2371	2279	2049	2832	2563	2343	2432	2471	2045	3001	2686	2457	0.0414672	0.0691887
Cre11.g467781.t1.1	2371	2357	1619	1462	2056	1981	2431	2555	1615	1549	2155	2077	-0.656129	-0.236815	ABC transporter-like and Flagellar Associated Protein, found in the flagellar proteome [PMID: 15998802]. Previously annotated as FAP151	FAP151	AT5G60790.1	ATGCN1,GCN1	ABC transporter family protein	PF00005	PTHR19211	KOG0927		K06185	GO:0005524,GO:0016887
Cre17.g743200.t1.2	2367	2348	2172	2101	1890	1816	2428	2545	2167	2227	1981	1905	-0.178672	-0.355797						PF02992
Cre02.g095137.t1.1	2366	1975	642	656	1381	1149	2427	2141	641	695	1447	1204	-1.77356	-0.784401	Pyruvate-ferredoxin oxidoreductase. COG0674, PorA, Pyruvate:ferredoxin oxidoreductase; pfam01855, Pyruvate flavodoxin/ferredoxin oxidoreductase (= NIFJ), thiamine diP-binding domain suggests it requires thiamine pyrophosphate (TPP) as a co-factor. Previ					PF01558,PF02775,PF01855,PF10371	PTHR19384,PTHR19384:SF15				GO:0016903,GO:0055114,GO:0003824,GO:0030976,GO:0016491
Cre13.g603700.t1.2	2365	2509	2387	2202	1810	1948	2426	2720	2381	2335	1897	2043	-0.125976	-0.385177	Actin, encoded by the IDA5 locus [gi:34581636, PMID: 9151671]; flagellar inner arm dynein subunit. Previously annotated as ACTIN. Identified by Abe et al. 2004 [PMID: 15459796] as NSG4, a gene expressed during nitrogen-starved gametogenesis. Listed by R		AT3G12110.1	ACT11	actin-11	PF00022	PTHR11937,PTHR11937:SF77	KOG0676		K05692
Cre06.g304350.t1.2	2365	2753	4095	3201	3034	3563	2426	2984	4086	3393	3180	3736	0.467285	0.354443	Cytochrome c oxidase (CoxVIb) subunit (16 kDa) [PMID: 12746537]; gene termed COX12 in S. cerevisiae and other yeasts, but COX6B in H. sapiens & B. taurus. See also Genbank Acc. No. DQ401083 for prior naming as COX6B in Chlamydomonas sp. Previously annota		AT1G22450.1	ATCOX6B2,COX6B	cytochrome C oxidase 6B	PF02297	PTHR11387,PTHR11387:SF2		1.9.3.1	K02267	GO:0004129,GO:0005739
Cre07.g335150.t1.1	2374	1850	1358	1618	2004	1815	2426	1998	1353	1707	2095	1897	-0.531883	-0.148501			AT1G53160.1	SPL4	squamosa promoter binding protein-like 4	PF03110					GO:0003677,GO:0005634
Cre11.g477050.t1.1	2369	1680	1191	1533	1807	1520	2425	1815	1188	1622	1892	1589	-0.593482	-0.285071
Cre11.g476450.t1.1	2370	1677	1257	1526	1873	1586	2425	1811	1253	1613	1959	1657	-0.563761	-0.228488			AT1G06560.1		NOL1/NOP2/sun family protein	PF01472,PF01189	PTHR22807:SF7,PTHR22807				GO:0003723
Cre12.g513350.t1.1	2364	1764	1432	1525	1812	1497	2425	1912	1428	1615	1899	1569	-0.510641	-0.322579
Cre03.g193250.t1.2	2361	2427	3919	3362	3324	3729	2422	2631	3910	3564	3485	3911	0.564639	0.549583			AT2G45330.2	emb1067	RNA 2\'-phosphotransferase, Tpt1 / KptA family	PF01885	PTHR12684,PTHR12684:SF2	KOG2278			GO:0006388,GO:0016772
Cre01.g006301.t1.1	2362	2683	3037	3521	2514	2698	2422	2909	3030	3733	2635	2830	0.343133	0.0358896
Cre06.g270950.t1.2	2357	2040	2286	2026	2347	2169	2417	2211	2281	2147	2460	2274	-0.0637987	0.0324978
Cre10.g453400.t1.1	2360	2139	2788	2340	2239	2265	2416	2317	2782	2478	2348	2374	0.152153	-0.00381963	Protein of unknown function with mechanosensitive ion channel (MSC) like domain. Previously annotated as MSCL1		AT5G12080.1	ATMSL10,MSL10	mechanosensitive channel of small conductance-like 10	PF00924					GO:0016020,GO:0055085
Cre11.g467770.t1.1	2356	2489	1883	1356	1864	1855	2416	2698	1879	1437	1954	1946	-0.625097	-0.391009	Phosphoglycerate kinase, chloroplast precursor [EC:2.7.2.3]; catalyses the conversion of 1,3-diphosphoglycerate to 3-phosphoglycerate (the second step of the second phase in glycolysis) forming one molecule of ATP; catalyses also the reverse reaction [PMI		AT1G56190.1		Phosphoglycerate kinase family protein	PF00162	PTHR11406	KOG1367	2.7.2.3	K00927	GO:0004618,GO:0006096
Cre01.g001150.t1.1	2365	1694	1153	1448	1923	1558	2414	1824	1148	1522	2005	1623	-0.666651	-0.22442								KOG2652
Cre06.g250150.t1.2	2352	2342	3521	2902	2686	2938	2410	2538	3514	3076	2816	3079	0.413467	0.25275
Cre07.g333711.t1.1	2348	2586	2844	3416	2498	2632	2408	2804	2838	3621	2619	2761	0.309416	0.0456534
Cre10.g465822.t1.2	2346	2433	3618	3004	2779	2995	2406	2638	3610	3184	2913	3141	0.429765	0.26322						PF07282
Cre06.g305950.t1.2	2345	2237	3000	2358	2315	2279	2405	2426	2993	2499	2427	2389	0.184974	-0.00431912						PF07282	PTHR23257,PTHR23257:SF99
Cre06.g255700.t1.1	2345	1963	1739	2069	2082	2135	2404	2127	1735	2193	2183	2239	-0.206238	-0.0354738
Cre11.g475500.t1.2	2343	2218	2028	1757	2020	1905	2403	2404	2023	1862	2117	1997	-0.307136	-0.224255
Cre08.g381983.t2.1	2349	1970	1901	1949	2154	1992	2401	2128	1895	2057	2251	2082	-0.196672	-0.0637557
Cre03.g146487.t1.1	2340	2189	1606	1874	1946	1881	2400	2373	1602	1986	2040	1972	-0.411626	-0.250551	Homolog of XPO1 proteins and CRM1 (yeast). Involved in exporting mRNA, protein and ribosomal subunits to the cytoplasm		AT5G17020.1	ATCRM1,ATXPO1,HIT2,XPO1,XPO1A	exportin 1A	PF08389,PF08767,PF03810	PTHR11223,PTHR11223:SF2	KOG2020		K14290	GO:0006886,GO:0008565
Cre08.g381983.t1.1	2348	1969	1901	1947	2154	1990	2400	2127	1895	2055	2250	2080	-0.19676	-0.0641452
Cre03.g176750.t1.2	2340	2399	2006	2027	2184	2157	2400	2601	2002	2149	2290	2262	-0.268817	-0.135698
Cre03.g143967.t1.1	2338	2732	3507	2989	3338	3624	2398	2962	3499	3169	3500	3801	0.315218	0.446114
Cre09.g386875.t1.1	2336	2605	2541	3087	2089	2058	2395	2824	2536	3273	2190	2158	0.154113	-0.263591
Cre13.g590010.t1.1	2334	1957	1667	1998	1806	1546	2394	2120	1663	2117	1892	1622	-0.255956	-0.361239								KOG3544
Cre15.g635000.t1.1	2342	1548	1271	1612	1723	1418	2394	1672	1267	1704	1802	1479	-0.452625	-0.30954						PF00211	PTHR11017				GO:0009190,GO:0016849,GO:0035556
Cre10.g420350.t1.2	2334	3042	2598	2151	1914	2434	2393	3298	2593	2280	2006	2553	-0.224103	-0.320143	Photosystem I reaction center subunit IV, chloroplast precursor (PSI-E) (Photosystem I 8.1 kDa protein) [PMID: 2693938]	PSAE	AT2G20260.1	PSAE-2	photosystem I subunit E-2	PF02427				K02693	GO:0009522,GO:0009538,GO:0015979
Cre12.g546650.t1.2	2333	2441	2525	2259	2109	2155	2393	2647	2520	2394	2211	2260	-0.0363274	-0.172641			AT5G59300.1	ATUBC7,UBC7	ubiquitin carrier protein 7	PF00179	PTHR24067	KOG0425	6.3.2.19	K10575	GO:0016881
Cre13.g590010.t2.1	2330	1945	1655	1991	1798	1540	2390	2107	1652	2110	1884	1615	-0.257894	-0.362102								KOG3544
Cre02.g076663.t1.2	2327	2255	3266	2562	2407	2372	2386	2445	3259	2715	2523	2488	0.306479	0.0527962
Cre08.g358126.t1.1	2324	2360	3845	3264	3277	3667	2384	2559	3836	3460	3436	3845	0.561681	0.558748
Cre13.g565200.t1.1	2321	2156	2823	2358	2208	2107	2380	2337	2817	2498	2315	2209	0.17214	-0.0601916			AT5G49470.3		PAS domain-containing protein tyrosine kinase family protein	PF00069	PTHR23257,PTHR23257:SF291	KOG0192			GO:0004672,GO:0005524,GO:0006468
Cre12.g527200.t1.2	2320	2351	3381	2783	2616	2949	2380	2549	3374	2951	2742	3092	0.36	0.24333
Cre11.g468600.t1.2	2321	2223	1864	1896	1978	1913	2380	2410	1860	2010	2073	2006	-0.30784	-0.231694
Cre16.g678550.t1.1	2331	2057	2148	2123	2299	2141	2379	2217	2140	2236	2397	2233	-0.070696	0.0106749
Cre17.g698903.t1.2	2317	1950	1288	1905	2040	1805	2376	2114	1285	2018	2138	1893	-0.44266	-0.155417						PF00989	PTHR10919:SF179,PTHR10919				GO:0006355
Cre13.g584100.t1.1	2316	2094	1790	1845	1992	1950	2375	2270	1786	1956	2088	2045	-0.311768	-0.168654			AT1G04700.1		PB1 domain-containing protein tyrosine kinase	PF00069	PTHR23257:SF346,PTHR23257	KOG0198			GO:0004672,GO:0005524,GO:0006468
Cre02.g112200.t1.2	2317	1824	1506	1744	2000	1738	2375	1977	1502	1847	2097	1821	-0.377446	-0.15136			AT5G16750.1	TOZ	Transducin family protein / WD-40 repeat family protein	PF00400,PF00520	PTHR22847,PTHR22847:SF184	KOG0319			GO:0005216,GO:0006811,GO:0016020,GO:0055085
Cre02.g088650.t1.2	2318	1661	1153	1507	1876	1508	2374	1796	1150	1594	1962	1577	-0.604026	-0.236712
Cre17.g717300.t1.1	2321	2412	2824	2612	2637	2647	2374	2606	2815	2761	2754	2769	0.163011	0.149208			AT3G23610.3	DSPTP1	dual specificity protein phosphatase 1	PF00782	PTHR10159				GO:0006470,GO:0008138
Cre12.g549100.t1.1	2312	2214	1966	2024	2210	2116	2373	2401	1962	2147	2318	2220	-0.216427	-0.0731661			AT1G60900.1		U2 snRNP auxilliary factor, large subunit, splicing factor	PF08648	PTHR23139	KOG0147
Cre16.g668900.t1.1	2312	2539	3454	3058	3152	3406	2371	2753	3447	3242	3304	3571	0.384444	0.424238	Unknown protein; a pseudo-gene copy resides in the A region of the mt+ locus [PMID: 11805055]. Independently sequenced, see AF309495						PTHR11266				GO:0016021
Cre11.g467732.t1.1	2312	2430	3275	2810	2419	2523	2370	2635	3268	2978	2535	2645	0.31958	0.0494122
Cre12.g549100.t2.1	2305	2201	1954	2015	2205	2104	2366	2387	1950	2137	2313	2207	-0.217669	-0.072312			AT1G60900.1		U2 snRNP auxilliary factor, large subunit, splicing factor	PF08648	PTHR23139	KOG0147
Cre16.g656950.t1.1	2306	1686	941	1105	2006	1533	2365	1828	939	1171	2103	1607	-0.991151	-0.176486								KOG4674
Cre17.g703050.t1.2	2311	1659	1149	1500	1783	1497	2365	1792	1146	1585	1864	1565	-0.605876	-0.277484
Cre08.g362000.t1.2	2305	1876	1071	1658	1857	1381	2364	2034	1068	1757	1947	1448	-0.638395	-0.373166	Flagellar Associated Protein, found in the flagellar proteome [PMID: 15998802]	FAP72					PTHR10919:SF179,PTHR10919
Cre16.g656950.t2.1	2304	1684	939	1103	1998	1530	2362	1826	937	1168	2094	1605	-0.9925	-0.179121								KOG4674
Cre15.g636600.t1.2	2313	1590	1244	1509	1861	1563	2360	1713	1239	1588	1940	1629	-0.526788	-0.190402						PF00560					GO:0005515
Cre16.g679520.t1.1	2301	2238	3036	2405	2346	2306	2359	2426	3029	2548	2459	2418	0.221282	0.027667						PF07282	PTHR23257,PTHR23257:SF99
Cre05.g238724.t1.1	2296	2232	3223	2528	2358	2329	2354	2420	3216	2679	2472	2442	0.304227	0.0415625
Cre14.g614850.t1.1	2295	2014	1846	2046	1802	1768	2354	2183	1842	2168	1889	1854	-0.178083	-0.277464	Protein of unknown function with ankyrin repeats, flagella associated; found in the flagellar proteome as FAP33 [PMID: 15998802]. Phosphorylation characterized by Boesger et al. (2009) [PMID: 19429781]	FAP33	AT2G03430.1		Ankyrin repeat family protein	PF00023	PTHR24193	KOG4412			GO:0005515
Cre10.g427896.t1.2	2293	2237	3229	2536	2362	2335	2351	2426	3222	2688	2477	2449	0.307131	0.0443573
Cre12.g515500.t1.1	2298	1551	1058	1339	1883	1468	2351	1675	1054	1414	1968	1534	-0.706501	-0.2016			AT3G47890.1		Ubiquitin carboxyl-terminal hydrolase-related protein	PF04780		KOG1003
Cre12.g549100.t3.1	2290	2197	1939	2005	2185	2101	2350	2382	1935	2126	2291	2204	-0.220382	-0.0740974			AT1G60900.1		U2 snRNP auxilliary factor, large subunit, splicing factor	PF08648	PTHR23139	KOG0147
Cre17.g729800.t1.2	2291	2412	3067	2446	3303	3426	2350	2614	3061	2593	3463	3593	0.187482	0.507245		ALB3.2	AT2G28800.1	ALB3	63 kDa inner membrane family protein	PF02096	PTHR12428,PTHR12428:SF12			K03217	GO:0016021,GO:0051205
Cre12.g544111.t1.1	2291	2077	2637	2077	2171	2031	2349	2252	2631	2201	2276	2130	0.0702768	-0.0628254						PF07282
Cre07.g346550.t1.1	2296	1947	2309	2682	2360	2114	2349	2107	2303	2837	2469	2211	0.20603	0.0709167			AT1G73660.1		protein tyrosine kinase family protein	PF00069	PTHR23257,PTHR23257:SF288	KOG0192			GO:0004672,GO:0005524,GO:0006468
Cre13.g578012.t1.1	2291	1698	1377	1697	1917	1853	2348	1837	1374	1798	2008	1938	-0.400042	-0.0851576			AT3G27180.1		S-adenosyl-L-methionine-dependent methyltransferases superfamily protein	PF08819	PTHR11061
Cre14.g630700.t1.2	2288	2892	3309	3899	2706	3545	2348	3138	3302	4136	2838	3718	0.439062	0.256926						PF07699	PTHR22727
Cre03.g204577.t1.1	2293	2093	1950	1910	2488	2492	2347	2265	1945	2020	2604	2609	-0.21817	0.176696	DnaJ-like protein, perhaps targeted to the chloroplast (contains N-terminal extension that is predicted by ChloroP to be chloroplast transit peptide); contains N-terminal J-domain (pfam00226); weak homology with Synechococcus Q2JXW1		AT1G74250.1		DNAJ heat shock N-terminal domain-containing protein	PF00226	PTHR24077,PTHR24077:SF89				GO:0031072
Cre04.g221000.t1.2	2288	1580	1176	1468	1762	1456	2347	1712	1173	1558	1846	1525	-0.571876	-0.268245			AT1G26120.1	ICME-LIKE1	alpha/beta-Hydrolases superfamily protein	PF07859	PTHR23024				GO:0008152,GO:0016787
Cre04.g219851.t1.1	2286	2241	2113	2159	2552	2611	2345	2430	2108	2289	2676	2738	-0.119097	0.180958						PF11360
Cre09.g387500.t1.2	2285	2196	1553	1646	1792	1567	2344	2381	1549	1745	1879	1643	-0.520231	-0.423954		OPR38
Cre05.g246950.t1.1	2282	2434	2357	2285	2111	2280	2341	2639	2352	2422	2213	2390	-0.0610515	-0.113314
Cre06.g291950.t1.2	2288	1576	1134	1467	1798	1509	2340	1703	1130	1550	1881	1577	-0.592816	-0.225699			AT1G16010.1	MGT2,MRS2-1	magnesium transporter 2	PF01544	PTHR13890:SF3,PTHR13890	KOG3116			GO:0016020,GO:0030001,GO:0046873,GO:0055085
Cre10.g426800.t1.1	2282	1849	2464	2353	2950	2471	2340	2004	2459	2494	3093	2592	0.189312	0.388214						PF02458					GO:0016747
Cre12.g542601.t1.1	2281	2223	3195	2523	2341	2314	2339	2411	3188	2674	2455	2427	0.30364	0.0395699
Cre12.g536800.t1.2	2276	2368	3501	3063	2913	3050	2335	2567	3493	3246	3054	3199	0.459597	0.3514	Conserved expressed protein of unknown function; similar to protein of unknown function in Arabidopsis and rice	CGL52	AT1G65230.1		Uncharacterized conserved protein (DUF2358)	PF10184
Cre10.g454900.t1.2	2281	2087	2586	2231	2278	2355	2335	2260	2580	2363	2388	2467	0.105217	0.0793436						PF00233	PTHR11347:SF75,PTHR11347				GO:0004114,GO:0007165
Cre04.g221550.t1.2	2277	2209	2181	2128	2284	2375	2335	2395	2176	2255	2394	2490	-0.0939717	0.0463241			AT2G32640.1		Lycopene beta/epsilon cyclase protein		PTHR13847:SF34,PTHR13847
Cre06.g253200.t1.1	2283	1710	1219	1509	1936	1617	2334	1847	1215	1592	2024	1690	-0.574848	-0.170823	Protein tyrosine kinase. Previously annotated as PKY1		AT3G24715.1		Protein kinase superfamily protein with octicosapeptide/Phox/Bem1p domain	PF07714	PTHR23257	KOG0192			GO:0004672,GO:0006468
Cre12.g545101.t1.1	2270	1990	2341	2637	3613	3132	2328	2157	2336	2796	3787	3284	0.19448	0.657101			AT4G34890.1	ATXDH1,XDH1	xanthine dehydrogenase 1	PF02738,PF01315,PF03450,PF01799,PF00941,PF00111	PTHR11908,PTHR11908:SF8	KOG0430	1.17.1.4,1.17.3.2	K00106	GO:0016491,GO:0055114,GO:0046872,GO:0009055,GO:0051536
Cre11.g479000.t1.1	2269	2016	1504	1740	1924	1700	2327	2186	1500	1844	2017	1783	-0.432127	-0.247973	Similar to guanylate cyclase 1 (GCYB2) from Homo sapiens					PF00211	PTHR11920		4.6.1.2	K12323	GO:0009190,GO:0016849,GO:0035556
Cre12.g511900.t1.2	2268	2766	2499	2211	2897	3344	2326	2998	2494	2343	3037	3507	-0.138393	0.297716	Ribulose phosphate-3-epimerase, chloroplast precursor; (EC 2.7.1.19)		AT5G61410.1	EMB2728,RPE	D-ribulose-5-phosphate-3-epimerase	PF00834	PTHR11749	KOG3111	5.1.3.1	K01783	GO:0004750,GO:0005975
Cre04.g229472.t1.1	2267	2193	3188	2497	2319	2299	2325	2379	3181	2646	2432	2411	0.309097	0.0420226
Cre06.g297082.t2.1	2270	2154	2615	2422	2286	2419	2324	2333	2608	2565	2395	2533	0.151658	0.0817624
Cre12.g524850.t2.1	2273	1566	1184	1522	1830	1551	2324	1692	1180	1606	1913	1620	-0.527518	-0.184875
Cre11.g467350.t1.2	2265	2132	2677	2379	2312	2321	2323	2311	2671	2522	2424	2434	0.164365	0.067929			AT1G06310.1	ACX6	acyl-CoA oxidase 6	PF01756,PF02770	PTHR10909,PTHR10909:SF94	KOG0135			GO:0003997,GO:0005777,GO:0006635,GO:0055114,GO:0003995
Cre06.g286350.t1.2	2262	2189	2115	2330	1909	1918	2320	2373	2110	2469	2002	2012	-0.0353992	-0.225614						PF08241	PTHR10108,PTHR10108:SF239				GO:0008152,GO:0008168
Cre02.g100876.t1.1	2262	2185	3175	2459	2324	2305	2320	2370	3168	2605	2437	2417	0.299919	0.0497318
Cre12.g560150.t1.2	2261	2533	2584	2292	2136	2447	2318	2746	2578	2430	2239	2566	-0.0159555	-0.0757595	Expressed Protein. Similar to RabD/Rab1-type GTPases. Identical to YPTC1 [gi|2500073|sp|Q39571|YPT1_CHLRE]. Found in the flagellar proteome [PMID: 15998802]. Previously annotated as RABD1		AT5G47200.1	ATRAB1A,ATRABD2B,RAB1A	RAB GTPase homolog 1A	PF00071	PTHR24073:SF227,PTHR24073	KOG0084		K07874
Cre16.g666302.t1.2	2258	2346	3566	2932	2687	2988	2315	2542	3559	3107	2816	3133	0.456543	0.292417
Cre16.g688302.t1.1	2257	2305	2509	2166	2447	2494	2314	2499	2504	2296	2565	2616	-0.00412584	0.106056			AT1G19660.1		Wound-responsive family protein	PF02577
Cre12.g524850.t1.1	2263	1563	1183	1509	1826	1539	2313	1688	1179	1592	1908	1607	-0.529567	-0.18656
Cre09.g399030.t1.1	2253	2235	4170	3347	3877	4244	2311	2423	4161	3548	4065	4451	0.703484	0.847233	4-hydroxyphenylpyruvate dioxygenase (EC 1.13.11.27) (4HPPD) (HPD) (HPPDase)		AT1G06570.1	HPD,PDS1	phytoene desaturation 1	PF00903	PTHR11959	KOG0638	1.13.11.27	K00457	GO:0003868,GO:0009072
Cre16.g694900.t1.1	2258	1578	1128	1434	1747	1433	2310	1705	1124	1515	1827	1498	-0.605304	-0.271593
Cre16.g688901.t1.2	2253	2342	2881	2643	2336	2489	2308	2539	2874	2801	2448	2610	0.227464	0.0614959						PF07701,PF00211,PF07700	PTHR11920:SF140,PTHR11920	KOG4171			GO:0004383,GO:0006182,GO:0009190,GO:0016849,GO:0035556,GO:0020037
Cre06.g250300.t1.2	2246	1895	1017	1436	1472	1137	2304	2055	1015	1522	1543	1192	-0.780794	-0.672079	Homologue of mammalian cytoplasmic dynein 2 heavy chain. Motor for retrograde intraflagellar transport. Not an inner arm dynein. Upregulated upon deflagellation by nearly 8-fold. Previously annotated as DHC1b	DHC1B				PF08385,PF08393,PF07728,PF03028	PTHR10676,PTHR10676:SF34	KOG3595		K10414	GO:0005524,GO:0016887,GO:0003777,GO:0007018,GO:0030286
Cre12.g554100.t1.1	2245	2343	4575	4467	3053	3228	2303	2540	4565	4735	3200	3385	0.941555	0.443446
Cre10.g418900.t1.2	2255	1719	1232	1497	1911	1590	2301	1853	1226	1575	1992	1659	-0.568605	-0.186477			AT5G04870.1	ATCPK1,CPK1	calcium dependent protein kinase 1	PF00069	PTHR24349	KOG0032			GO:0004672,GO:0005524,GO:0006468
[truncated: 17,564 more rows]
