# Supplementary material for: Overexpression of Phosphoribosyl Pyrophosphate Synthase Enhances Resistance of Chlamydomonas to Ionizing Radiation
Source: Front Plant Sci. 2021 Aug 26;12:719846. doi: 10.3389/fpls.2021.719846 (PMC8427504; doi:10.3389/fpls.2021.719846)
Supplement: Supplementary file 2 [file Table_2.XLSX]

## Sheet: Purine_Simple
	Supplemental Table 2. Gene information for Figure 6
Gene Name	Gene ID	KEGG ID	KEGG_Description
5NT	Cre03.g180600.t1.1	K01081	5'-nucleotidase [EC:3.1.3.5]
5NT	Cre03.g180450.t1.2	K01081	5'-nucleotidase [EC:3.1.3.5]
5NT	Cre03.g180550.t1.2	K01081	5'-nucleotidase [EC:3.1.3.5]
add	Cre03.g161000.t1.1	K01488	add, ADA; adenosine deaminase [EC:3.5.4.4]
add	Cre05.g246377.t1.1	K01488	add, ADA; adenosine deaminase [EC:3.5.4.4]
ADE2	Cre12.g503300.t1.2	K11808	ADE2; phosphoribosylaminoimidazole carboxylase [EC:4.1.1.21]
AC	Cre06.g297082.t1.1	K01768	adenylate cyclase [EC:4.6.1.1]
AC	Cre03.g207750.t1.1	K01768	adenylate cyclase [EC:4.6.1.1]
AC	Cre16.g676800.t1.2	K01768	adenylate cyclase [EC:4.6.1.1]
AC	Cre09.g391050.t1.1	K01768	adenylate cyclase [EC:4.6.1.1]
AK	Cre08.g377100.t1.2	K00939	adk, AK; adenylate kinase [EC:2.7.4.3]
Ak	Cre12.g494850.t1.2	K00939	adk, AK; adenylate kinase [EC:2.7.4.3]
AK	Cre12.g557600.t1.1	K00939	adk, AK; adenylate kinase [EC:2.7.4.3]
ADK	Cre03.g204601.t1.1	K00856	ADK; adenosine kinase [EC:2.7.1.20]
allB	Cre13.g592050.t1.2	K01466	allB; allantoinase [EC:3.5.2.5]
AMPD	Cre12.g531700.t1.1	K01490	AMPD; AMP deaminase [EC:3.5.4.6]
ANPRA	Cre11.g479000.t1.1	K12323	ANPRA, NPR1; atrial natriuretic peptide receptor A [EC:4.6.1.2]
ANPRA	Cre02.g085100.t1.2	K12323	ANPRA, NPR1; atrial natriuretic peptide receptor A [EC:4.6.1.2]
APRT	Cre17.g704850.t1.2	K00759	APRT, apt; adenine phosphoribosyltransferase [EC:2.4.2.7]
APY	Cre06.g273500.t1.2	K14641	APY; apyrase [EC:3.6.1.5]
APY	Cre06.g273500.t2.1	K14641	APY; apyrase [EC:3.6.1.5]
cpdP	Cre02.g143350.t1.1	K01120	cpdP; 3',5'-cyclic-nucleotide phosphodiesterase [EC:3.1.4.17]
cpdP	Cre07.g342350.t1.2	K01120	cpdP; 3',5'-cyclic-nucleotide phosphodiesterase [EC:3.1.4.17]
cpdP	Cre02.g119850.t1.1	K01120	cpdP; 3',5'-cyclic-nucleotide phosphodiesterase [EC:3.1.4.17]
cpdP	Cre16.g664150.t1.1	K01120	cpdP; 3',5'-cyclic-nucleotide phosphodiesterase [EC:3.1.4.17]
cpdP	Cre16.g664200.t2.1	K01120	cpdP; 3',5'-cyclic-nucleotide phosphodiesterase [EC:3.1.4.17]
cpdP	Cre06.g289400.t2.1	K01120	cpdP; 3',5'-cyclic-nucleotide phosphodiesterase [EC:3.1.4.17]
cysC	Cre16.g677500.t1.2	K00860	cysC; adenylylsulfate kinase [EC:2.7.1.25]
FHIT	Cre17.g698266.t1.1	K01522	FHIT; bis(5'-adenosyl)-triphosphatase [EC:3.6.1.29]
gmk	Cre09.g394102.t1.1	K00942	gmk; guanylate kinase [EC:2.7.4.8]
gmk	Cre02.g084950.t1.2	K00942	gmk; guanylate kinase [EC:2.7.4.8]
guaA	Cre02.g092900.t1.2	K01951	guaA, GMPS; GMP synthase (glutamine-hydrolysing) [EC:6.3.5.2]
guaD	Cre03.g145267.t1.1	K01487	guaD; guanine deaminase [EC:3.5.4.3]
GC	Cre09.g387350.t1.2	K01769	guanylate cyclase, other [EC:4.6.1.2]
GC	Cre09.g387200.t1.1	K01769	guanylate cyclase, other [EC:4.6.1.2]
GUCY1B	Cre07.g320700.t1.1	K12319	GUCY1B; guanylate cyclase soluble subunit beta [EC:4.6.1.2]
GUCY1B	Cre07.g321150.t1.1	K12319	GUCY1B; guanylate cyclase soluble subunit beta [EC:4.6.1.2]
GUCY1B	Cre16.g649050.t1.1	K12319	GUCY1B; guanylate cyclase soluble subunit beta [EC:4.6.1.2]
GUCY1B	Cre16.g649050.t2.1	K12319	GUCY1B; guanylate cyclase soluble subunit beta [EC:4.6.1.2]
HPRT1	Cre08.g358900.t1.2	K00760	hprT, hpt, HPRT1; hypoxanthine phosphoribosyltransferase [EC:2.4.2.8]
IMPDH	Cre14.g614300.t1.2	K00088	IMPDH, guaB; IMP dehydrogenase [EC:1.1.1.205]
ITPA	Cre02.g095089.t1.1	K01519	ITPA; inosine triphosphate pyrophosphatase [EC:3.6.1.-]
NDK	Cre16.g654300.t1.2	K00940	ndk, NME; nucleoside-diphosphate kinase [EC:2.7.4.6]
NDK	Cre16.g650550.t2.1	K00940	ndk, NME; nucleoside-diphosphate kinase [EC:2.7.4.6]
NDK	Cre16.g650550.t1.2	K00940	ndk, NME; nucleoside-diphosphate kinase [EC:2.7.4.6]
NDK	Cre12.g558700.t1.2	K00940	ndk, NME; nucleoside-diphosphate kinase [EC:2.7.4.6]
NDK	Cre07.g325734.t1.1	K00940	ndk, NME; nucleoside-diphosphate kinase [EC:2.7.4.6]
NTPCR	Cre16.g682050.t1.1	K06928	NTPCR; nucleoside-triphosphatase [EC:3.6.1.15]
NTPCR	Cre16.g682050.t2.1	K06928	NTPCR; nucleoside-triphosphatase [EC:3.6.1.15]
nudF	Cre16.g658075.t1.1	K01515	nudF; ADP-ribose pyrophosphatase [EC:3.6.1.13]
PDE1	Cre12.g509550.t1.1	K13755	PDE1; calcium-dependent 3',5'-cyclic nucleotide phosphodiesterase [EC:3.1.4.17]
PDE1	Cre14.g617750.t1.1	K13755	PDE1; calcium-dependent 3',5'-cyclic nucleotide phosphodiesterase [EC:3.1.4.17]
PDE1	Cre14.g617700.t1.1	K13755	PDE1; calcium-dependent 3',5'-cyclic nucleotide phosphodiesterase [EC:3.1.4.17]
PDE9	Cre13.g605100.t1.2	K13761	PDE9; high affinity cGMP-specific 3',5'-cyclic phosphodiesterase 9 [EC:3.1.4.35]
PFAS	Cre08.g364800.t1.2	K01952	PFAS, purL; phosphoribosylformylglycinamidine synthase [EC:6.3.5.3]
pgm	Cre06.g278210.t1.1	K01835	pgm; phosphoglucomutase [EC:5.4.2.2]
pgm	Cre01.g012600.t1.1	K01835	pgm; phosphoglucomutase [EC:5.4.2.2]
PK	Cre02.g147900.t1.1	K00873	PK, pyk; pyruvate kinase [EC:2.7.1.40]
PK	Cre12.g533550.t1.1	K00873	PK, pyk; pyruvate kinase [EC:2.7.1.40]
ppnN	Cre07.g340900.t1.2	K06966	ppnN; pyrimidine/purine-5'-nucleotide nucleosidase [EC:3.2.2.10 3.2.2.-]
CrPRPS	Cre09.g394550.t1.2	K00948	PRPS, prsA; ribose-phosphate pyrophosphokinase [EC:2.7.6.1]
purA	Cre17.g734100.t1.2	K01939	purA, ADSS; adenylosuccinate synthase [EC:6.3.4.4]
purB	Cre13.g565450.t1.2	K01756	purB, ADSL; adenylosuccinate lyase [EC:4.3.2.2]
purC	Cre03.g202113.t1.1	K01923	purC; phosphoribosylaminoimidazole-succinocarboxamide synthase [EC:6.3.2.6]
purD	Cre18.g749497.t1.1	K01945	purD; phosphoribosylamine---glycine ligase [EC:6.3.4.13]
purF	Cre05.g234638.t1.1	K00764	purF, PPAT; amidophosphoribosyltransferase [EC:2.4.2.14]
purH	Cre12.g537581.t1.1	K00602	purH; phosphoribosylaminoimidazolecarboxamide formyltransferase [EC:2.1.2.3 3.5.4.10]
purM	Cre07.g318750.t1.2	K01933	purM; phosphoribosylformylglycinamidine cyclo-ligase [EC:6.3.3.1]
RRM1	Cre12.g492950.t1.2	K10807	RRM1; ribonucleoside-diphosphate reductase subunit M1 [EC:1.17.4.1]
RRM2	Cre12.g509400.t1.2	K10808	RRM2; ribonucleoside-diphosphate reductase subunit M2 [EC:1.17.4.1]
RRM2	Cre12.g491050.t1.2	K10808	RRM2; ribonucleoside-diphosphate reductase subunit M2 [EC:1.17.4.1]
sat	Cre03.g203850.t1.2	K00958	sat, met3; sulfate adenylyltransferase [EC:2.7.7.4]
sat	Cre02.g107450.t1.2	K00958	sat, met3; sulfate adenylyltransferase [EC:2.7.7.4]
surE	Cre10.g436500.t1.2	K03787	surE; 5'-nucleotidase [EC:3.1.3.5]
TTHL	Cre17.g735950.t1.2	K13484	TTHL; 5-hydroxyisourate hydrolase [EC:3.5.2.17]
uaZ	Cre12.g504950.t1.2	K00365	uaZ; urate oxidase [EC:1.7.3.3]
XDH	Cre12.g545101.t1.1	K00106	XDH; xanthine dehydrogenase/oxidase [EC:1.17.1.4 1.17.3.2]
yjjX	Cre06.g306850.t1.2	K01529	yjjX; inosine/xanthosine triphosphatase [EC:3.6.1.73]
yjjX	Cre03.g156150.t1.1	K01529	yjjX; inosine/xanthosine triphosphatase [EC:3.6.1.73]
yjjX	Cre12.g505200.t1.2	K01529	yjjX; inosine/xanthosine triphosphatase [EC:3.6.1.73]
